# Supplementary material for: Lcn2 deficiency leads to long-lasting social impairments independent of maternal immune activation
Source: J Neuroinflammation. 2026 Feb 25;23:108. doi: 10.1186/s12974-026-03742-1 (PMC13040801; doi:10.1186/s12974-026-03742-1)
Supplement: Supplementary file 1 — Supplementary Material 1. Supplementary Table 1. [file 12974_2026_3742_MOESM1_ESM.xlsx]

## Sheet: stats_DESeq2
external_gene_name	chromosome_name	start_position	end_position	percentage_gene_gc_content	gene_biotype	description	entrezgene_id	KO_CTRL.vs.WT.baseMean	KO_CTRL.vs.WT.log2FoldChange	KO_CTRL.vs.WT.lfcSE	KO_CTRL.vs.WT.stat	KO_CTRL.vs.WT.pvalue	KO_CTRL.vs.WT.padj	WT_MIA.vs.WT.baseMean	WT_MIA.vs.WT.log2FoldChange	WT_MIA.vs.WT.lfcSE	WT_MIA.vs.WT.stat	WT_MIA.vs.WT.pvalue	WT_MIA.vs.WT.padj
Gh	11	106191097	106192691	56.43	protein_coding	growth hormone [Source:MGI Symbol;Acc:MGI:95707]	14599	87.2644	-24.2844	3.89752	-6.23073	NA	NA	87.2644	-9.40951	3.89462	-2.41603	NA	NA
Hoxb3	11	96214152	96238756	50.41	protein_coding	homeobox B3 [Source:MGI Symbol;Acc:MGI:96184]	15410	12.8144	-5.24921	1.57002	-3.34341	0.000827559	NA	12.8144	-7.56253	1.70258	-4.4418	8.92079e-06	NA
Phox2b	5	67251742	67256644	49.56	protein_coding	paired-like homeobox 2b [Source:MGI Symbol;Acc:MGI:1100882]	18935	12.5418	-7.56507	2.37414	-3.18644	NA	NA	12.5418	-7.49878	2.37416	-3.15849	NA	NA
Hoxb5	11	96194162	96196947	53.3	protein_coding	homeobox B5 [Source:MGI Symbol;Acc:MGI:96186]	15413	6.18216	-4.15369	2.3391	-1.77576	0.0757722	NA	6.18216	-6.93191	2.42946	-2.85327	0.00432719	NA
Hoxa3	6	52146042	52190316	49.27	protein_coding	homeobox A3 [Source:MGI Symbol;Acc:MGI:96175]	15400	5.28918	-6.37632	2.88541	-2.20985	0.0271155	NA	5.28918	-6.31003	2.88544	-2.18685	0.0287533	NA
Slc6a5	7	49559894	49613604	47.64	protein_coding	solute carrier family 6 (neurotransmitter transporter, glycine), member 5 [Source:MGI Symbol;Acc:MGI:105090]	104245	17.9958	-4.96579	1.09506	-4.53472	NA	NA	17.9958	-6.08132	1.18395	-5.13649	NA	NA
Cga	4	34893779	34907370	41.93	protein_coding	glycoprotein hormones, alpha subunit [Source:MGI Symbol;Acc:MGI:88390]	12640	5.71511	-5.94517	1.75523	-3.38712	NA	NA	5.71511	-5.87886	1.75524	-3.34933	NA	NA
Evx1	6	52290483	52295363	58.84	protein_coding	even-skipped homeobox 1 [Source:MGI Symbol;Acc:MGI:95461]	14028	2.83343	-4.40451	2.9394	-1.49844	0.134019	NA	2.83343	-5.8155	2.94413	-1.97529	0.0482355	NA
Hoxa5	6	52178734	52181567	51.62	protein_coding	homeobox A5 [Source:MGI Symbol;Acc:MGI:96177]	15402	7.17429	-3.10021	1.16844	-2.6533	0.00797086	NA	7.17429	-5.61913	1.38582	-4.05473	5.01917e-05	NA
Tshb	3	102682781	102690034	41.38	protein_coding	thyroid stimulating hormone, beta subunit [Source:MGI Symbol;Acc:MGI:98848]	22094	4.15723	-20.0482	4.16731	-4.81083	NA	NA	4.15723	-5.56016	4.1674	-1.3342	NA	NA
Evx2	2	74483335	74489901	50.78	protein_coding	even-skipped homeobox 2 [Source:MGI Symbol;Acc:MGI:95462]	14029	4.87063	-4.29962	1.39505	-3.08204	0.00205584	NA	4.87063	-5.45629	1.49163	-3.65794	0.000254247	NA
Hoxc4	15	102927366	102945278	46.89	protein_coding	homeobox C4 [Source:MGI Symbol;Acc:MGI:96195]	15423	3.21947	-4.15107	1.23188	-3.3697	0.000752494	NA	3.21947	-5.43394	1.29653	-4.19114	2.77551e-05	NA
Hoxd3	2	74542271	74578786	49.19	protein_coding	homeobox D3 [Source:MGI Symbol;Acc:MGI:96207]	15434	1.95516	-5.45334	4.17022	-1.30769	0.190979	NA	1.95516	-5.38709	4.17031	-1.29177	0.196436	NA
Ghrhr	6	55353280	55365515	50.52	protein_coding	growth hormone releasing hormone receptor [Source:MGI Symbol;Acc:MGI:95710]	14602	2.66878	-5.81133	3.00374	-1.9347	NA	NA	2.66878	-5.26416	3.00378	-1.75251	NA	NA
Hoxb2	11	96241351	96244838	52.58	protein_coding	homeobox B2 [Source:MGI Symbol;Acc:MGI:96183]	103889	3.53117	-5.2637	2.20879	-2.38306	0.0171692	NA	3.53117	-5.19739	2.20881	-2.35303	0.0186213	NA
Hoxa4	6	52166651	52168733	57.27	protein_coding	homeobox A4 [Source:MGI Symbol;Acc:MGI:96176]	15401	2.50592	-5.7377	2.73586	-2.09722	0.0359742	NA	2.50592	-5.19052	2.73589	-1.8972	0.057802	NA
Slc6a2	8	93686707	93728295	46.98	protein_coding	solute carrier family 6 (neurotransmitter transporter, noradrenalin), member 2 [Source:MGI Symbol;Acc:MGI:1270850]	20538	8.74532	-6.52799	2.22854	-2.92927	NA	NA	8.74532	-5.04625	2.16319	-2.33278	NA	NA
Pou1f1	16	65317397	65331891	35.75	protein_coding	POU domain, class 1, transcription factor 1 [Source:MGI Symbol;Acc:MGI:97588]	18736	4.31308	-5.48009	1.78186	-3.07549	NA	NA	4.31308	-4.95852	1.77628	-2.79153	NA	NA
Hoxaas2	6	52142654	52146544	47.98	lncRNA	Hoxa cluster antisense RNA 2 [Source:MGI Symbol;Acc:MGI:1913890]	105242657	1.2916	-4.85516	4.17312	-1.16344	NA	NA	1.2916	-4.7889	4.17321	-1.14753	NA	NA
Tlx1	19	45139119	45145382	57.5	protein_coding	T cell leukemia, homeobox 1 [Source:MGI Symbol;Acc:MGI:98769]	21908	1.2069	-4.75727	4.17371	-1.13982	NA	NA	1.2069	-4.69101	4.17381	-1.12392	NA	NA
Lbx1	19	45221123	45224251	60.37	protein_coding	ladybird homeobox 1 [Source:MGI Symbol;Acc:MGI:104867]	16814	10.2264	-3.29474	1.01216	-3.25515	0.00113332	NA	10.2264	-4.60288	1.08908	-4.22641	2.37454e-05	NA
Hoxb8	11	96172731	96176141	54.41	protein_coding	homeobox B8 [Source:MGI Symbol;Acc:MGI:96189]	15416	1.98668	-0.403741	2.94695	-0.137003	0.891029	NA	1.98668	-4.56876	3.04596	-1.49994	0.13363	NA
Gm33167	5	67284846	67287488	41.51	TEC	predicted gene, 33167 [Source:MGI Symbol;Acc:MGI:5592326]	NA	1.19085	-4.10009	2.68668	-1.52608	0.12699	NA	1.19085	-4.51468	2.68671	-1.68038	0.0928838	NA
Hoxb4	11	96209093	96212464	54.24	protein_coding	homeobox B4 [Source:MGI Symbol;Acc:MGI:96185]	15412	1.98465	-4.35393	2.31788	-1.87841	0.0603253	NA	1.98465	-4.28762	2.3179	-1.84979	0.0643443	NA
Evx1os	6	52285374	52291817	51.94	lncRNA	even skipped homeotic gene 1, opposite strand [Source:MGI Symbol;Acc:MGI:1917843]	70593	1.30648	-4.7782	4.17358	-1.14487	0.252264	NA	1.30648	-4.23106	4.17368	-1.01375	0.310703	NA
Crx	7	15599872	15613893	45.51	protein_coding	cone-rod homeobox [Source:MGI Symbol;Acc:MGI:1194883]	12951	4.21348	0.432949	1.52845	0.28326	0.776978	NA	4.21348	-4.20318	1.72568	-2.43567	0.0148644	NA
Pitx1	13	55972864	55984005	55.55	protein_coding	paired-like homeodomain transcription factor 1 [Source:MGI Symbol;Acc:MGI:107374]	18740	5.39031	-5.76715	1.89213	-3.04796	0.00230397	NA	5.39031	-4.16825	1.79498	-2.32217	0.0202235	NA
Hoxb6	11	96183302	96192395	52.14	protein_coding	homeobox B6 [Source:MGI Symbol;Acc:MGI:96187]	15414	1.22157	-1.36379	1.74833	-0.780052	0.43536	NA	1.22157	-4.13947	1.86738	-2.21673	0.0266415	NA
Irx4	13	73408598	73417727	55.4	protein_coding	Iroquois homeobox 4 [Source:MGI Symbol;Acc:MGI:1355275]	50916	3.35908	-4.95846	1.82597	-2.71551	NA	NA	3.35908	-4.119	1.79107	-2.29974	NA	NA
Gm12116	11	33154055	33171477	48.91	lncRNA	predicted gene 12116 [Source:MGI Symbol;Acc:MGI:3652289]	NA	0.799553	-3.59719	4.1792	-0.860737	0.389383	NA	0.799553	-4.01181	4.1793	-0.959924	0.337094	NA
Lhx3	2	26090224	26098301	56.26	protein_coding	LIM homeobox protein 3 [Source:MGI Symbol;Acc:MGI:102673]	16871	4.19789	-4.89049	1.95236	-2.50491	NA	NA	4.19789	-3.8039	1.86471	-2.03995	NA	NA
Prl	13	27241553	27249188	35.62	protein_coding	prolactin [Source:MGI Symbol;Acc:MGI:97762]	19109	0.826418	-2.85182	4.18214	-0.681905	0.495299	NA	0.826418	-3.74732	4.18223	-0.896009	0.370248	NA
Gm50475	4	131648127	131648839	70.97	lncRNA	predicted gene, 50475 [Source:MGI Symbol;Acc:MGI:6324745]	NA	1.14963	-0.887859	1.02116	-0.869461	0.384595	NA	1.14963	-3.67178	1.21449	-3.0233	0.00250033	NA
Krt71	15	101642384	101651544	52.06	protein_coding	keratin 71 [Source:MGI Symbol;Acc:MGI:1861586]	56735	1.43915	-1.87547	1.18332	-1.58492	0.112984	NA	1.43915	-3.4921	1.29352	-2.69969	0.00694038	NA
Gm15989	5	111053110	111053607	47.39	processed_pseudogene	predicted gene 15989 [Source:MGI Symbol;Acc:MGI:3801755]	NA	0.735293	-3.55145	1.42917	-2.48497	0.0129563	NA	0.735293	-3.48513	1.42918	-2.43856	0.014746	NA
Hoxb3os	11	96233898	96245517	51.52	lncRNA	homeobox B3 and homeobox B2, opposite strand [Source:MGI Symbol;Acc:MGI:103211]	NA	1.0625	-4.46577	4.17576	-1.06945	NA	NA	1.0625	-3.43773	4.17585	-0.823241	NA	NA
Pax2	19	44744484	44826310	49.47	protein_coding	paired box 2 [Source:MGI Symbol;Acc:MGI:97486]	18504	37.7416	-2.80337	0.737954	-3.79884	0.000145376	0.0112194	37.7416	-3.42643	0.746653	-4.58906	4.45254e-06	0.00662382
Prop1	11	50841633	50844592	53.68	protein_coding	paired like homeodomain factor 1 [Source:MGI Symbol;Acc:MGI:109330]	19127	0.575696	-2.98469	4.18692	-0.712862	0.475931	NA	0.575696	-3.3993	4.18701	-0.811869	0.416867	NA
Pcp2	8	3673371	3675545	51.26	protein_coding	Purkinje cell protein 2 (L7) [Source:MGI Symbol;Acc:MGI:97508]	18545	1.38377	-2.07227	1.66421	-1.2452	0.21306	NA	1.38377	-3.29363	1.75113	-1.88086	0.0599903	NA
Tbx20	9	24629434	24685599	40.1	protein_coding	T-box 20 [Source:MGI Symbol;Acc:MGI:1888496]	57246	3.27019	-3.09777	1.26767	-2.44367	NA	NA	3.27019	-3.2793	1.2896	-2.54289	NA	NA
Gm14617	2	174677757	174682967	48.95	lncRNA	predicted gene 14617 [Source:MGI Symbol;Acc:MGI:3705092]	NA	0.448253	-3.32803	4.18914	-0.794441	0.426939	NA	0.448253	-3.26176	4.18924	-0.778604	0.436213	NA
Gm43502	5	27423183	27425778	43.68	TEC	predicted gene 43502 [Source:MGI Symbol;Acc:MGI:5663639]	NA	0.69999	-1.11226	1.72389	-0.645204	0.518795	NA	0.69999	-3.25901	1.80513	-1.80541	0.0710099	NA
Phox2a	7	101467520	101471933	56.59	protein_coding	paired-like homeobox 2a [Source:MGI Symbol;Acc:MGI:106633]	11859	2.67222	-2.11427	1.16087	-1.82128	0.0685638	NA	2.67222	-3.20305	1.27923	-2.50389	0.0122837	NA
Gm42974	3	126931486	126934139	39.94	TEC	predicted gene 42974 [Source:MGI Symbol;Acc:MGI:5663111]	NA	0.738454	-1.06792	1.46134	-0.73078	0.464913	NA	0.738454	-3.15481	1.55084	-2.03426	0.0419258	NA
Hoxa2	6	52139397	52141811	49.65	protein_coding	homeobox A2 [Source:MGI Symbol;Acc:MGI:96174]	15399	3.74513	-4.71364	2.44484	-1.92799	NA	NA	3.74513	-3.13767	2.35497	-1.33236	NA	NA
Gm42874	3	132756383	132758156	37.49	TEC	predicted gene 42874 [Source:MGI Symbol;Acc:MGI:5663011]	NA	0.681269	-0.712325	1.34116	-0.531128	0.59533	NA	0.681269	-3.10773	1.46628	-2.11947	0.0340506	NA
Rbp3	14	33675960	33686173	52.23	protein_coding	retinol binding protein 3, interstitial [Source:MGI Symbol;Acc:MGI:97878]	19661	5.92734	0.232688	1.14532	0.203165	0.839006	NA	5.92734	-3.10518	1.30203	-2.38488	0.0170848	NA
Foxd3	4	99544536	99546859	65.1	protein_coding	forkhead box D3 [Source:MGI Symbol;Acc:MGI:1347473]	15221	2.21135	-1.84083	1.36663	-1.34698	0.177987	NA	2.21135	-3.07679	1.47524	-2.08562	0.0370129	NA
Gm38125	1	59840422	59843859	38.74	TEC	predicted gene, 38125 [Source:MGI Symbol;Acc:MGI:5611353]	NA	0.877018	-1.12814	1.36016	-0.829417	0.406868	NA	0.877018	-3.05135	1.48436	-2.05567	0.0398147	NA
Mir684-1	2	80459049	80459134	38.37	miRNA	microRNA 684-1 [Source:MGI Symbol;Acc:MGI:3629628]	735274	0.688758	-3.59633	2.27282	-1.58232	0.113576	NA	0.688758	-3.04914	2.27284	-1.34156	0.17974	NA
Gm40383	12	33950357	33978455	37.3	lncRNA	predicted gene, 40383 [Source:MGI Symbol;Acc:MGI:5623268]	NA	1.75978	0.502858	0.892504	0.563423	0.573147	NA	1.75978	-3.0418	1.17459	-2.58966	0.00960713	NA
Pomc	12	4004951	4010642	47.72	protein_coding	pro-opiomelanocortin-alpha [Source:MGI Symbol;Acc:MGI:97742]	18976	115.737	-2.79601	0.737876	-3.78927	NA	NA	115.737	-3.01185	0.738938	-4.07591	NA	NA
Atoh1	6	64706109	64708229	53.09	protein_coding	atonal bHLH transcription factor 1 [Source:MGI Symbol;Acc:MGI:104654]	11921	2.87385	-3.04905	1.1822	-2.57914	NA	NA	2.87385	-2.98688	1.1827	-2.52548	NA	NA
Nat8f2	6	85842404	85846140	46.72	protein_coding	N-acetyltransferase 8 (GCN5-related) family member 2 [Source:MGI Symbol;Acc:MGI:2136446]	93673	0.903123	-1.64669	1.30436	-1.26245	0.206787	NA	0.903123	-2.96809	1.37068	-2.16542	0.0303556	NA
Snord123	15	32241999	32242069	45.07	snoRNA	small nucleolar RNA, C/D box 123 [Source:MGI Symbol;Acc:MGI:5297223]	NA	1.20676	-1.54327	0.961007	-1.60589	0.108299	NA	1.20676	-2.95661	1.12707	-2.62327	0.00870895	NA
Mfsd4b2	10	39796376	39813309	43.69	transcribed_unprocessed_pseudogene	major facilitator superfamily domain containing 4B2 [Source:MGI Symbol;Acc:MGI:1919295]	72045	0.595477	-0.843995	1.24789	-0.676336	0.498827	NA	0.595477	-2.93415	1.35204	-2.17017	0.0299942	NA
Foxd4	19	24876600	24878561	61.37	protein_coding	forkhead box D4 [Source:MGI Symbol;Acc:MGI:1347467]	14237	0.471524	-2.50822	4.19562	-0.597819	0.549961	NA	0.471524	-2.92283	4.19572	-0.696623	0.486039	NA
Gm6169	13	97234716	97235745	47.86	protein_coding	predicted gene 6169 [Source:MGI Symbol;Acc:MGI:3646298]	NA	1.70923	-0.442849	0.942047	-0.470092	0.638289	NA	1.70923	-2.86774	1.18699	-2.41597	0.0156933	NA
Hsd3b6	3	98712820	98721759	42.77	protein_coding	hydroxy-delta-5-steroid dehydrogenase, 3 beta- and steroid delta-isomerase 6 [Source:MGI Symbol;Acc:MGI:109598]	15497	0.552921	-3.39647	1.58811	-2.13869	0.0324606	NA	0.552921	-2.84926	1.58811	-1.79412	0.0727946	NA
Dbh	2	27055245	27073212	51.66	protein_coding	dopamine beta hydroxylase [Source:MGI Symbol;Acc:MGI:94864]	13166	6.77775	-2.97816	0.969239	-3.07268	0.00212144	NA	6.77775	-2.83049	0.965125	-2.93278	0.00335947	NA
Gm43046	5	49226352	49228802	36.43	TEC	predicted gene 43046 [Source:MGI Symbol;Acc:MGI:5663183]	NA	0.772334	-2.40098	1.70018	-1.41219	0.157894	NA	0.772334	-2.81556	1.70019	-1.65603	0.0977158	NA
Gm48670	10	42762888	42763461	50	processed_pseudogene	predicted gene, 48670 [Source:MGI Symbol;Acc:MGI:6098288]	NA	0.993525	-1.51083	1.08653	-1.39052	0.164372	NA	0.993525	-2.80722	1.16159	-2.41672	0.0156612	NA
	7	142131586	142131655	57.14	misc_RNA		NA	0.773468	-1.47128	1.588	-0.926498	0.354187	NA	0.773468	-2.78246	1.64171	-1.69486	0.0901025	NA
Gm44708	7	57425177	57427413	34.2	TEC	predicted gene 44708 [Source:MGI Symbol;Acc:MGI:5753284]	NA	1.21975	-1.37373	1.26575	-1.08531	0.277785	NA	1.21975	-2.7813	1.39542	-1.99316	0.0462435	NA
Gm15606	9	28109183	28110817	46.85	lncRNA	predicted gene 15606 [Source:MGI Symbol;Acc:MGI:3783053]	NA	1.18832	-0.645074	0.982771	-0.656382	0.511578	NA	1.18832	-2.7464	1.16574	-2.35592	0.0184767	NA
Gm6161	1	9644773	9645874	45.92	processed_pseudogene	predicted gene 6161 [Source:MGI Symbol;Acc:MGI:3644104]	NA	3.06083	-1.41329	0.919734	-1.53663	NA	NA	3.06083	-2.74601	1.02925	-2.66796	NA	NA
5730488B01Rik	4	44702800	44705110	62.05	TEC	RIKEN cDNA 5730488B01 gene [Source:MGI Symbol;Acc:MGI:1917852]	70602	0.792801	-2.32224	1.32861	-1.74788	0.0804856	NA	0.792801	-2.73682	1.32861	-2.05991	0.0394072	NA
Gm14874	X	102687161	102688333	44.84	processed_pseudogene	predicted gene 14874 [Source:MGI Symbol;Acc:MGI:3802170]	NA	0.630597	-0.935397	1.45595	-0.642467	0.52057	NA	0.630597	-2.73632	1.51544	-1.80563	0.0709759	NA
Hoxc5	15	102875878	102925861	49.89	protein_coding	homeobox C5 [Source:MGI Symbol;Acc:MGI:96196]	15424	0.64053	-2.32158	1.57772	-1.47148	0.14116	NA	0.64053	-2.73616	1.57772	-1.73425	0.0828742	NA
Pzp	6	128460530	128503683	41.61	protein_coding	PZP, alpha-2-macroglobulin like [Source:MGI Symbol;Acc:MGI:87854]	11287	0.834866	-1.82486	1.18432	-1.54085	0.123354	NA	0.834866	-2.72142	1.19111	-2.28478	0.0223256	NA
Pou4f2	8	79159639	79163274	50.47	protein_coding	POU domain, class 4, transcription factor 2 [Source:MGI Symbol;Acc:MGI:102524]	18997	25.1138	-2.82551	1.07727	-2.62285	0.00871981	NA	25.1138	-2.72074	1.07667	-2.527	0.0115041	0.268884
Gm48954	14	78257168	78285776	41.48	lncRNA	predicted gene, 48954 [Source:MGI Symbol;Acc:MGI:6118282]	NA	0.88385	-1.09613	1.08585	-1.00947	0.312749	NA	0.88385	-2.7024	1.20381	-2.24488	0.024776	NA
Gm46364	12	80660070	80660388	49.84	processed_pseudogene	predicted gene, 46364 [Source:MGI Symbol;Acc:MGI:5826001]	NA	0.464936	-2.28467	4.2008	-0.543865	0.586535	NA	0.464936	-2.69928	4.2009	-0.642549	0.520517	NA
Tlx3	11	33150752	33153589	65.15	protein_coding	T cell leukemia, homeobox 3 [Source:MGI Symbol;Acc:MGI:1351209]	27140	6.67765	-3.64234	1.24922	-2.91568	0.00354913	NA	6.67765	-2.68074	1.21062	-2.21436	0.0268042	NA
Gm11893	4	25541791	25542281	36.46	processed_pseudogene	predicted gene 11893 [Source:MGI Symbol;Acc:MGI:3651418]	NA	0.454421	-1.30339	1.55873	-0.836185	0.403051	NA	0.454421	-2.68038	1.56381	-1.714	0.0865281	NA
4933436E23Rik	1	139307190	139330590	38.79	lncRNA	RIKEN cDNA 4933436E23 gene [Source:MGI Symbol;Acc:MGI:1918459]	71209	1.17575	-1.24704	1.0134	-1.23055	0.218491	NA	1.17575	-2.67742	1.17378	-2.28103	0.0225467	NA
Fbxw24	9	109430184	109455125	41.75	protein_coding	F-box and WD-40 domain protein 24 [Source:MGI Symbol;Acc:MGI:3646659]	382106	0.585127	-2.74296	1.72989	-1.58563	0.112824	NA	0.585127	-2.67664	1.7299	-1.54728	0.121795	NA
Gm6283	10	127149018	127150017	52.2	processed_pseudogene	predicted gene 6283 [Source:MGI Symbol;Acc:MGI:3648260]	NA	0.570424	-1.77241	1.39419	-1.27128	0.203629	NA	0.570424	-2.66788	1.3942	-1.91356	0.0556758	NA
Gm37834	3	32008913	32011947	41.15	TEC	predicted gene, 37834 [Source:MGI Symbol;Acc:MGI:5611062]	NA	1.43423	-0.511483	0.801372	-0.638259	0.523305	NA	1.43423	-2.66412	1.06212	-2.50831	0.012131	NA
Nkx1-1	5	33588078	33591320	62.5	protein_coding	NK1 homeobox 1 [Source:MGI Symbol;Acc:MGI:109346]	672284	1.87715	-1.96526	1.03623	-1.89654	0.0578883	NA	1.87715	-2.65269	1.13105	-2.34533	0.0190102	NA
Ahsg	16	22710027	22718199	48.34	protein_coding	alpha-2-HS-glycoprotein [Source:MGI Symbol;Acc:MGI:107189]	11625	0.951972	-1.27633	1.2321	-1.03589	0.300252	NA	0.951972	-2.64591	1.23762	-2.1379	0.0325249	NA
Nppb	4	148070245	148071662	50.21	protein_coding	natriuretic peptide type B [Source:MGI Symbol;Acc:MGI:97368]	18158	0.497487	-1.24647	1.84264	-0.676457	0.498751	NA	0.497487	-2.64536	1.84891	-1.43076	0.152498	NA
Gm37964	2	67728940	67733844	39.8	TEC	predicted gene, 37964 [Source:MGI Symbol;Acc:MGI:5611192]	NA	1.12993	-1.20393	1.3237	-0.90952	0.363076	NA	1.12993	-2.63394	1.45003	-1.81647	0.0692983	NA
Gm4799	10	82790178	82790834	62.86	processed_pseudogene	predicted gene 4799 [Source:MGI Symbol;Acc:MGI:3648850]	NA	1.01362	-0.735583	1.03826	-0.708477	0.478649	NA	1.01362	-2.63123	1.19375	-2.20417	0.0275121	NA
Gm9930	10	9408275	9411425	41.26	TEC	predicted gene 9930 [Source:MGI Symbol;Acc:MGI:3642400]	NA	0.488973	-2.69268	2.29988	-1.17079	0.241684	NA	0.488973	-2.62637	2.2999	-1.14195	0.253475	NA
Gm43018	5	132468094	132469368	41.1	TEC	predicted gene 43018 [Source:MGI Symbol;Acc:MGI:5663155]	NA	0.608502	-1.26657	1.91199	-0.662439	0.50769	NA	0.608502	-2.6228	1.91465	-1.36986	0.17073	NA
Ferd3l	12	33978424	33979309	56.21	protein_coding	Fer3 like bHLH transcription factor [Source:MGI Symbol;Acc:MGI:2150010]	114712	4.2509	1.01621	1.52482	0.666447	0.505125	NA	4.2509	-2.61179	1.71369	-1.52407	0.127491	NA
Mir6911	10	80113998	80114066	57.97	miRNA	microRNA 6911 [Source:MGI Symbol;Acc:MGI:5531204]	102466207	0.49222	-1.22343	1.84514	-0.663056	0.507295	NA	0.49222	-2.59856	1.84927	-1.40519	0.159966	NA
Gm43807	5	150675558	150677338	35.77	lncRNA	predicted gene 43807 [Source:MGI Symbol;Acc:MGI:5663944]	NA	0.577548	-0.401359	1.59691	-0.251335	0.801555	NA	0.577548	-2.5684	1.68599	-1.52338	0.127664	NA
Gm4977	9	17643966	17645227	46.83	processed_pseudogene	predicted gene 4977 [Source:MGI Symbol;Acc:MGI:3648666]	NA	0.670881	-1.67037	1.36363	-1.22495	0.220596	NA	0.670881	-2.56789	1.36961	-1.87491	0.0608058	NA
Gm26236	2	32565121	32565257	42.34	snoRNA	predicted gene, 26236 [Source:MGI Symbol;Acc:MGI:5456013]	115489602	0.656087	-2.62879	1.26058	-2.08538	0.0370344	NA	0.656087	-2.56248	1.26058	-2.03277	0.0420758	NA
Pou4f3	18	42527604	42530314	53.3	protein_coding	POU domain, class 4, transcription factor 3 [Source:MGI Symbol;Acc:MGI:102523]	18998	3.34363	-3.0666	1.35658	-2.26053	0.0237884	NA	3.34363	-2.54705	1.31379	-1.93871	0.0525369	NA
Gm19236	15	51896765	51899462	41.36	processed_pseudogene	predicted gene, 19236 [Source:MGI Symbol;Acc:MGI:5011421]	NA	0.473011	-1.64513	1.64832	-0.998063	0.318249	NA	0.473011	-2.5406	1.64833	-1.54132	0.123238	NA
Gm36913	19	9901928	9905898	46.24	lncRNA	predicted gene, 36913 [Source:MGI Symbol;Acc:MGI:5596072]	NA	0.990068	-1.72676	1.12351	-1.53693	0.124311	NA	0.990068	-2.53291	1.19479	-2.11996	0.0340092	NA
Gm48635	12	19708047	19708435	51.93	processed_pseudogene	predicted gene, 48635 [Source:MGI Symbol;Acc:MGI:6098241]	NA	0.945623	-2.11622	1.45579	-1.45366	0.146042	NA	0.945623	-2.5308	1.45579	-1.73843	0.0821352	NA
Gm15419	8	11449186	11467892	50.18	lncRNA	predicted gene 15419 [Source:MGI Symbol;Acc:MGI:3705320]	NA	1.37318	0.196783	0.78577	0.250434	0.802252	NA	1.37318	-2.52947	1.08234	-2.33703	0.0194377	NA
4930408O17Rik	12	104823630	104837794	50.72	lncRNA	RIKEN cDNA 4930408O17 gene [Source:MGI Symbol;Acc:MGI:1921178]	NA	0.501748	-3.05909	1.57865	-1.93779	0.0526483	NA	0.501748	-2.51188	1.57865	-1.59116	0.111575	NA
Gm43318	5	49105363	49107311	39.35	TEC	predicted gene 43318 [Source:MGI Symbol;Acc:MGI:5663455]	NA	1.1144	-1.09756	0.931286	-1.17854	0.238579	NA	1.1144	-2.51037	1.10181	-2.27839	0.0227032	NA
Gm28511	8	92592499	92599623	47.71	lncRNA	predicted gene 28511 [Source:MGI Symbol;Acc:MGI:5579217]	NA	0.46098	-1.12884	1.48932	-0.757955	0.448478	NA	0.46098	-2.50405	1.49446	-1.67556	0.0938249	NA
Gm19656	7	98369264	98377967	45.32	lncRNA	predicted gene, 19656 [Source:MGI Symbol;Acc:MGI:5011841]	NA	1.38101	-0.11377	0.918182	-0.123908	0.901388	NA	1.38101	-2.50023	1.16616	-2.14398	0.0320346	NA
Gm48633	12	7961889	8000061	39.64	lncRNA	predicted gene, 48633 [Source:MGI Symbol;Acc:MGI:6098238]	NA	0.498326	-1.60145	1.4277	-1.1217	0.261991	NA	0.498326	-2.49692	1.4277	-1.74891	0.080307	NA
Gm5089	14	122672266	122688527	45.47	lncRNA	predicted gene 5089 [Source:MGI Symbol;Acc:MGI:3644731]	328479	0.857118	0.10175	1.12208	0.0906799	0.927747	NA	0.857118	-2.49242	1.2863	-1.93766	0.0526642	NA
Gm25869	3	103334753	103334859	45.79	snRNA	predicted gene, 25869 [Source:MGI Symbol;Acc:MGI:5455646]	115489878	0.417966	-2.0736	1.78309	-1.16293	0.244858	NA	0.417966	-2.48819	1.78309	-1.39543	0.162886	NA
Gm8326	1	46453662	46456092	47.92	processed_pseudogene	predicted gene 8326 [Source:MGI Symbol;Acc:MGI:3644839]	NA	0.553242	-1.59042	1.71163	-0.929182	0.352795	NA	0.553242	-2.48589	1.71164	-1.45235	0.146405	NA
Pcdhb1	18	37397991	37400578	48.3	protein_coding	protocadherin beta 1 [Source:MGI Symbol;Acc:MGI:2136730]	93872	1.7676	-1.08078	0.73983	-1.46085	0.144056	NA	1.7676	-2.4741	0.935146	-2.64568	0.00815275	NA
Slfn1	11	83007675	83013496	44.74	protein_coding	schlafen 1 [Source:MGI Symbol;Acc:MGI:1313259]	20555	1.11302	0.355382	1.24153	0.286244	0.774691	NA	1.11302	-2.47407	1.40771	-1.75751	0.0788306	NA
A730006G06Rik	17	48376209	48400898	46.19	lncRNA	RIKEN cDNA A730006G06 gene [Source:MGI Symbol;Acc:MGI:2444422]	320638	0.501209	-0.653189	1.6004	-0.408141	0.68317	NA	0.501209	-2.46874	1.65624	-1.49056	0.136076	NA
Gm3728	19	19983353	20038122	36.33	lncRNA	predicted gene 3728 [Source:MGI Symbol;Acc:MGI:3781903]	NA	0.80234	-0.837849	1.24848	-0.671096	0.502159	NA	0.80234	-2.45231	1.35314	-1.81231	0.0699389	NA
Gm24339	9	15237760	15237835	44.74	snoRNA	predicted gene, 24339 [Source:MGI Symbol;Acc:MGI:5454116]	115487283	1.91021	-0.637688	0.860024	-0.741478	0.458404	NA	1.91021	-2.45184	1.1044	-2.22008	0.0264135	NA
Prss43	9	110655758	110660907	51.11	protein_coding	protease, serine 43 [Source:MGI Symbol;Acc:MGI:2684822]	272643	0.970946	-0.342143	1.08066	-0.316605	0.751544	NA	0.970946	-2.45082	1.24996	-1.96072	0.0499115	NA
Hemgn	4	46393989	46413506	45.73	protein_coding	hemogen [Source:MGI Symbol;Acc:MGI:2136910]	93966	3.56747	-0.80656	2.53907	-0.317659	NA	NA	3.56747	-2.44885	2.57704	-0.950257	NA	NA
Gm44416	6	87148926	87150991	45.01	TEC	predicted gene, 44416 [Source:MGI Symbol;Acc:MGI:5690808]	NA	0.935298	0.191299	0.939205	0.203682	0.838602	NA	0.935298	-2.44663	1.16985	-2.0914	0.036492	NA
Gm14143	2	150775453	150775809	60.5	processed_pseudogene	predicted gene 14143 [Source:MGI Symbol;Acc:MGI:3649545]	NA	0.907574	-0.570726	1.14603	-0.498004	0.618481	NA	0.907574	-2.44483	1.28651	-1.90036	0.0573862	NA
Gdf3	6	122582362	122587046	48.07	protein_coding	growth differentiation factor 3 [Source:MGI Symbol;Acc:MGI:95686]	14562	0.528593	-1.54281	1.82047	-0.847481	0.396727	NA	0.528593	-2.43829	1.82048	-1.33937	0.180451	NA
Qrfp	2	31696178	31700592	55.56	protein_coding	pyroglutamylated RFamide peptide [Source:MGI Symbol;Acc:MGI:3630329]	227717	3.17065	-0.297616	0.619883	-0.480116	0.631145	NA	3.17065	-2.4377	0.842798	-2.89239	0.00382322	NA
Gm12688	4	99541844	99543220	51.42	lncRNA	predicted gene 12688 [Source:MGI Symbol;Acc:MGI:3650434]	NA	0.703628	-2.50356	3.36014	-0.745076	0.456226	NA	0.703628	-2.43725	3.36019	-0.725333	0.468248	NA
Skor2	18	76944100	76988037	43.65	protein_coding	SKI family transcriptional corepressor 2 [Source:MGI Symbol;Acc:MGI:3645984]	664805	19.5572	-2.33442	0.561556	-4.15706	3.22375e-05	NA	19.5572	-2.43601	0.565668	-4.30643	1.65912e-05	0.0115887
Gm16073	9	65745449	65745965	53.77	processed_pseudogene	predicted gene 16073 [Source:MGI Symbol;Acc:MGI:3802177]	NA	0.783794	-0.569428	1.20009	-0.474489	0.635151	NA	0.783794	-2.4321	1.33382	-1.8234	0.0682425	NA
Myf6	10	107328714	107330598	48.75	protein_coding	myogenic factor 6 [Source:MGI Symbol;Acc:MGI:97253]	17878	0.724056	-2.02653	1.3156	-1.54038	0.123468	NA	0.724056	-2.43198	1.32048	-1.84174	0.0655126	NA
Hsd17b3	13	64206080	64237044	44.6	protein_coding	hydroxysteroid (17-beta) dehydrogenase 3 [Source:MGI Symbol;Acc:MGI:107177]	15487	0.770557	-2.97744	1.48185	-2.00928	0.0445075	NA	0.770557	-2.43023	1.48185	-1.64	0.101006	NA
Tbx19	1	164965424	164988342	46.54	protein_coding	T-box 19 [Source:MGI Symbol;Acc:MGI:1891158]	83993	5.58502	-1.71404	0.723499	-2.3691	0.0178312	NA	5.58502	-2.42428	0.763694	-3.17442	0.00150139	NA
Gm47993	10	92541945	92542119	53.14	processed_pseudogene	predicted gene, 47993 [Source:MGI Symbol;Acc:MGI:6097289]	NA	0.901666	-1.60397	1.05466	-1.52084	0.1283	NA	0.901666	-2.42288	1.13241	-2.13959	0.0323882	NA
Cldn7	11	69855605	69858711	58.48	protein_coding	claudin 7 [Source:MGI Symbol;Acc:MGI:1859285]	53624	1.36986	-1.16253	1.38082	-0.841916	0.399835	NA	1.36986	-2.41817	1.51649	-1.59458	0.110806	NA
9430031K09Rik	12	98728307	98729231	41.73	TEC	RIKEN cDNA 9430031K09 gene [Source:MGI Symbol;Acc:MGI:1924503]	NA	0.872625	0.175883	1.23148	0.142822	0.886431	NA	0.872625	-2.41782	1.3827	-1.74862	0.0803569	NA
6720482G16Rik	3	58434351	58435542	35.49	TEC	RIKEN cDNA 6720482G16 gene [Source:MGI Symbol;Acc:MGI:1925148]	NA	0.600565	-0.0500491	1.32218	-0.0378535	0.969804	NA	0.600565	-2.4161	1.44653	-1.67028	0.0948648	NA
Gm43188	5	132526517	132528676	42.45	TEC	predicted gene 43188 [Source:MGI Symbol;Acc:MGI:5663325]	NA	1.59627	0.103444	0.841625	0.12291	0.902178	NA	1.59627	-2.41605	1.11392	-2.16896	0.0300861	NA
Gm37633	1	54191556	54194255	42.59	TEC	predicted gene, 37633 [Source:MGI Symbol;Acc:MGI:5610861]	NA	0.458505	-1.51653	2.08509	-0.727319	0.467031	NA	0.458505	-2.412	2.08511	-1.15678	0.247363	NA
Gm14142	2	150788247	150788729	51.35	processed_pseudogene	predicted gene 14142 [Source:MGI Symbol;Acc:MGI:3649541]	NA	1.0988	0.480825	0.883928	0.543964	0.586466	NA	1.0988	-2.40599	1.14045	-2.10968	0.0348859	NA
Gm6633	17	36563009	36563278	52.59	processed_pseudogene	predicted gene 6633 [Source:MGI Symbol;Acc:MGI:3779618]	NA	0.668725	-1.51504	1.30459	-1.16131	0.245515	NA	0.668725	-2.40482	1.30992	-1.83584	0.0663806	NA
Gm17122	5	113980662	113981177	52.71	lncRNA	predicted gene 17122 [Source:MGI Symbol;Acc:MGI:4937949]	NA	1.88167	-0.355581	0.731481	-0.486111	0.626889	NA	1.88167	-2.39548	1.02085	-2.34654	0.0189485	NA
Gm38147	2	24764544	24766341	39.88	TEC	predicted gene, 38147 [Source:MGI Symbol;Acc:MGI:5611375]	NA	0.852688	-3.41317	1.56439	-2.18179	0.0291248	NA	0.852688	-2.38507	1.56439	-1.52459	0.127361	NA
Glb1l3	9	26729249	26772186	40.57	protein_coding	galactosidase, beta 1 like 3 [Source:MGI Symbol;Acc:MGI:1918143]	70893	0.791667	-0.223525	1.24705	-0.179243	0.857747	NA	0.791667	-2.37471	1.39937	-1.69699	0.0896992	NA
Fkbp6	5	135320558	135378898	44.36	protein_coding	FK506 binding protein 6 [Source:MGI Symbol;Acc:MGI:2137612]	94244	1.17902	-0.204583	1.01421	-0.201716	0.840139	NA	1.17902	-2.34489	1.22987	-1.90661	0.0565711	NA
Gm38083	9	75974731	75978228	36.36	TEC	predicted gene, 38083 [Source:MGI Symbol;Acc:MGI:5611311]	NA	0.577553	-1.02747	2.06624	-0.497268	0.619	NA	0.577553	-2.33065	2.10705	-1.10612	0.268674	NA
A530058N18Rik	2	113844044	113898805	41.48	lncRNA	RIKEN cDNA A530058N18 gene [Source:MGI Symbol;Acc:MGI:2444858]	NA	0.866969	0.133617	1.05088	0.127148	0.898823	NA	0.866969	-2.32972	1.25063	-1.86284	0.0624844	NA
Gm37009	3	65413698	65414058	54.02	processed_pseudogene	predicted gene, 37009 [Source:MGI Symbol;Acc:MGI:5610237]	NA	0.434438	-0.243332	1.98997	-0.122279	0.902678	NA	0.434438	-2.32348	2.05606	-1.13006	0.258449	NA
Gm43484	3	37542976	37548941	34.48	TEC	predicted gene 43484 [Source:MGI Symbol;Acc:MGI:5663621]	NA	1.13102	-0.691962	1.07479	-0.643809	0.5197	NA	1.13102	-2.31788	1.24472	-1.86217	0.0625797	NA
Gm43387	3	103689230	103690295	38.93	lncRNA	predicted gene 43387 [Source:MGI Symbol;Acc:MGI:5663524]	NA	0.685197	-0.708473	1.58634	-0.446609	0.655157	NA	0.685197	-2.30647	1.66843	-1.38242	0.166842	NA
Gm7432	8	61833543	61834421	57.68	processed_pseudogene	predicted gene 7432 [Source:MGI Symbol;Acc:MGI:3645713]	NA	0.438072	-0.904814	1.82778	-0.495035	0.620576	NA	0.438072	-2.30243	1.83397	-1.25544	0.20932	NA
Gm18029	12	31798058	31799194	50.48	processed_pseudogene	predicted gene, 18029 [Source:MGI Symbol;Acc:MGI:5010214]	NA	0.615044	-0.959185	1.27229	-0.753905	0.450906	NA	0.615044	-2.28788	1.3412	-1.70585	0.0880365	NA
Gm42750	5	45022491	45034480	41.68	lncRNA	predicted gene 42750 [Source:MGI Symbol;Acc:MGI:5662887]	NA	1.13565	-0.285864	0.936358	-0.305294	0.760142	NA	1.13565	-2.27743	1.15673	-1.96884	0.0489711	NA
Gm12275	11	62195690	62195996	45.6	processed_pseudogene	predicted gene 12275 [Source:MGI Symbol;Acc:MGI:3650377]	NA	0.808647	-0.145375	1.03911	-0.139903	0.888736	NA	0.808647	-2.27625	1.21611	-1.87174	0.0612422	NA
Gm43549	3	55485526	55490151	48.47	lncRNA	predicted gene 43549 [Source:MGI Symbol;Acc:MGI:5663686]	NA	0.694828	-0.942832	1.21204	-0.777891	0.436633	NA	0.694828	-2.26905	1.28388	-1.76734	0.0771712	NA
Gm42486	5	58278781	58282266	39.19	TEC	predicted gene 42486 [Source:MGI Symbol;Acc:MGI:5662623]	NA	1.45396	0.152172	0.763837	0.199221	0.84209	NA	1.45396	-2.26572	1.05085	-2.15609	0.0310766	NA
Ostn	16	27126239	27169962	37.28	protein_coding	osteocrin [Source:MGI Symbol;Acc:MGI:2677164]	239790	0.425527	-1.84985	2.38751	-0.774803	0.438456	NA	0.425527	-2.26444	2.38753	-0.948444	0.342903	NA
Gm38120	1	13413787	13418428	42.63	TEC	predicted gene, 38120 [Source:MGI Symbol;Acc:MGI:5611348]	NA	1.19994	-0.635486	0.977012	-0.650439	0.515409	NA	1.19994	-2.262	1.16144	-1.94759	0.0514641	NA
Gm42781	3	39690208	39692926	37.18	TEC	predicted gene 42781 [Source:MGI Symbol;Acc:MGI:5662918]	NA	1.16038	0.0386378	0.856686	0.0451014	0.964026	NA	1.16038	-2.25751	1.1133	-2.02776	0.0425846	NA
Gm26638	6	40095713	40106411	43.03	lncRNA	predicted gene, 26638 [Source:MGI Symbol;Acc:MGI:5477132]	NA	0.515294	-0.959271	1.545	-0.620889	0.534673	NA	0.515294	-2.25188	1.59806	-1.40913	0.158795	NA
Gm21998	X	102047330	102048637	50.23	processed_pseudogene	predicted gene 21998 [Source:MGI Symbol;Acc:MGI:5440227]	NA	1.17544	-0.841366	1.22585	-0.686351	0.492492	NA	1.17544	-2.24874	1.35933	-1.6543	0.0980672	NA
Gm14174	2	156456367	156457368	60.78	lncRNA	predicted gene 14174 [Source:MGI Symbol;Acc:MGI:3650931]	NA	0.842787	0.377686	0.973666	0.387901	0.69809	NA	0.842787	-2.24795	1.19695	-1.87806	0.0603724	NA
Gm6155	7	84483747	84484087	42.52	processed_pseudogene	predicted pseudogene 6155 [Source:MGI Symbol;Acc:MGI:3643981]	NA	0.643405	-0.924868	1.27885	-0.723201	0.469556	NA	0.643405	-2.24384	1.34614	-1.66687	0.0955403	NA
Gm43885	6	45171810	45174351	32.38	TEC	predicted gene, 43885 [Source:MGI Symbol;Acc:MGI:5690277]	NA	0.477528	-1.31732	1.99563	-0.660101	0.509189	NA	0.477528	-2.24133	2.00199	-1.11955	0.262907	NA
Zfp683	4	133781149	133786307	52.96	protein_coding	zinc finger protein 683 [Source:MGI Symbol;Acc:MGI:3650254]	NA	0.589828	-0.417964	1.56261	-0.267479	0.7891	NA	0.589828	-2.24	1.62048	-1.38231	0.166877	NA
Gm40828	13	21661785	21669219	46.07	lncRNA	predicted gene, 40828 [Source:MGI Symbol;Acc:MGI:5623713]	NA	0.623752	-1.34152	1.44099	-0.930975	0.351867	NA	0.623752	-2.23472	1.44618	-1.54526	0.122284	NA
Ckm	7	19138701	19156766	51.89	protein_coding	creatine kinase, muscle [Source:MGI Symbol;Acc:MGI:88413]	12715	0.961635	-2.29757	1.47098	-1.56193	0.118304	NA	0.961635	-2.23126	1.47099	-1.51684	0.129306	NA
Fut2	7	45298015	45315818	48.18	protein_coding	fucosyltransferase 2 [Source:MGI Symbol;Acc:MGI:109374]	14344	2.24104	-0.834805	0.699858	-1.19282	0.23294	NA	2.24104	-2.23015	0.906626	-2.45984	0.0139001	NA
Gm48965	15	35855540	35857937	42.95	TEC	predicted gene, 48965 [Source:MGI Symbol;Acc:MGI:6118300]	NA	0.582178	-0.10635	1.30415	-0.0815477	0.935006	NA	0.582178	-2.22858	1.40743	-1.58344	0.113322	NA
Gp6	7	4366964	4400743	41.23	protein_coding	glycoprotein 6 (platelet) [Source:MGI Symbol;Acc:MGI:1889810]	243816	0.620901	-1.80309	1.5004	-1.20175	0.229462	NA	0.620901	-2.21767	1.5004	-1.47805	0.139394	NA
Gm12098	11	30518182	30518898	43.79	processed_pseudogene	predicted gene 12098 [Source:MGI Symbol;Acc:MGI:3651581]	NA	0.816058	-1.40499	1.25735	-1.11742	0.263813	NA	0.816058	-2.21728	1.3222	-1.67695	0.0935515	NA
A930001A20Rik	3	15036261	15067787	39.89	lncRNA	RIKEN cDNA A930001A20 gene [Source:MGI Symbol;Acc:MGI:1924377]	77127	0.859819	-1.06113	1.206	-0.879872	0.378929	NA	0.859819	-2.21013	1.31577	-1.67973	0.0930108	NA
Gm9525	16	22353778	22354047	52.59	processed_pseudogene	predicted gene 9525 [Source:MGI Symbol;Acc:MGI:3779934]	NA	0.419633	-0.817505	1.65101	-0.495155	0.620491	NA	0.419633	-2.19972	1.6563	-1.32809	0.184148	NA
Gm32093	14	118560389	118563311	45.57	lncRNA	predicted gene, 32093 [Source:MGI Symbol;Acc:MGI:5591252]	NA	1.87376	-1.47264	0.796368	-1.8492	0.0644291	NA	1.87376	-2.19746	0.922609	-2.38179	0.0172289	NA
Fau-ps1	2	141680709	141681259	52.99	processed_pseudogene	Finkel-Biskis-Reilly murine sarcoma virus (FBR-MuSV) ubiquitously expressed (fox derived), pseudogene 1 [Source:MGI Symbol;Acc:MGI:103030]	NA	0.537932	-0.915951	1.78539	-0.513024	0.607934	NA	0.537932	-2.19672	1.83027	-1.20021	0.230056	NA
Gm42666	5	76558201	76558352	46.05	processed_pseudogene	predicted gene 42666 [Source:MGI Symbol;Acc:MGI:5662803]	NA	0.534356	-0.0776928	1.61391	-0.0481395	0.961605	NA	0.534356	-2.1966	1.6981	-1.29356	0.195818	NA
Gm15526	6	54154465	54154668	51.47	processed_pseudogene	predicted gene 15526 [Source:MGI Symbol;Acc:MGI:3782973]	NA	0.534723	-2.26217	1.5806	-1.43121	0.152371	NA	0.534723	-2.19585	1.58061	-1.38925	0.164758	NA
Tm4sf4	3	57332735	57349098	41.29	protein_coding	transmembrane 4 superfamily member 4 [Source:MGI Symbol;Acc:MGI:2385173]	229302	0.810155	-0.577204	1.27742	-0.45185	0.651377	NA	0.810155	-2.18671	1.37937	-1.5853	0.112898	NA
Gm38268	1	185844378	185844570	35.75	TEC	predicted gene, 38268 [Source:MGI Symbol;Acc:MGI:5611496]	NA	0.450049	0.179481	1.71528	0.104637	0.916664	NA	0.450049	-2.18386	1.81262	-1.20481	0.228278	NA
Gm17216	6	148114865	148116071	40.35	lncRNA	predicted gene 17216 [Source:MGI Symbol;Acc:MGI:4938043]	NA	0.439717	-0.811423	1.66613	-0.487011	0.62625	NA	0.439717	-2.18242	1.67032	-1.30659	0.191352	NA
Gm15966	16	91068665	91125931	46.32	lncRNA	predicted gene 15966 [Source:MGI Symbol;Acc:MGI:3802004]	NA	0.704553	-0.548583	1.49895	-0.365977	0.714382	NA	0.704553	-2.17916	1.58859	-1.37176	0.17014	NA
Gm38224	1	21304946	21307045	39.29	TEC	predicted gene, 38224 [Source:MGI Symbol;Acc:MGI:5611452]	NA	0.414489	-1.283	1.65563	-0.77493	0.438381	NA	0.414489	-2.17847	1.65564	-1.31579	0.188244	NA
6720432D03Rik	9	41714461	41787564	43.17	lncRNA	RIKEN cDNA 6720432D03 gene [Source:MGI Symbol;Acc:MGI:1924990]	115486408	0.696759	-1.26358	1.33146	-0.949024	0.342609	NA	0.696759	-2.17452	1.33916	-1.62379	0.10442	NA
Gm15594	6	18424683	18427884	38.54	lncRNA	predicted gene 15594 [Source:MGI Symbol;Acc:MGI:3783041]	NA	0.589432	0.0200553	1.63265	0.0122839	0.990199	NA	0.589432	-2.17402	1.72205	-1.26246	0.206783	NA
Krt13	11	100008153	100012392	51.01	protein_coding	keratin 13 [Source:MGI Symbol;Acc:MGI:101925]	16663	1.04974	-1.0274	1.10079	-0.933332	0.350649	NA	1.04974	-2.17286	1.2197	-1.78148	0.0748342	NA
Prrxl1	14	32321364	32371203	47.28	protein_coding	paired related homeobox protein-like 1 [Source:MGI Symbol;Acc:MGI:2148204]	107751	11.8152	-1.80418	0.599718	-3.00838	0.00262647	NA	11.8152	-2.17019	0.612345	-3.54407	0.000393996	NA
Gm29506	1	23087376	23274754	40.04	lncRNA	predicted gene 29506 [Source:MGI Symbol;Acc:MGI:5580212]	NA	1.80182	-1.048	0.796389	-1.31594	0.188193	NA	1.80182	-2.16167	0.964468	-2.24131	0.0250059	NA
A930017K11Rik	17	26165361	26171539	56.61	protein_coding	RIKEN cDNA A930017K11 gene [Source:MGI Symbol;Acc:MGI:2442713]	100034748	3.9003	-2.13299	0.776165	-2.74811	0.00599396	NA	3.9003	-2.15971	0.78372	-2.75572	0.0058563	NA
Gdpd4	7	97569162	97698870	41	protein_coding	glycerophosphodiester phosphodiesterase domain containing 4 [Source:MGI Symbol;Acc:MGI:3606573]	233537	0.398454	-1.26175	2.432	-0.518813	0.603891	NA	0.398454	-2.15723	2.43202	-0.887012	0.375072	NA
Gm22298	2	53990442	53990574	49.62	snoRNA	predicted gene, 22298 [Source:MGI Symbol;Acc:MGI:5452075]	115489610	0.608301	-0.305751	1.49143	-0.205005	0.837568	NA	0.608301	-2.14489	1.55392	-1.38031	0.167492	NA
Obp2b	2	25627021	25630109	50.34	protein_coding	odorant binding protein 2B [Source:MGI Symbol;Acc:MGI:3651927]	383678	0.405389	-1.72695	1.85969	-0.928622	0.353085	NA	0.405389	-2.14153	1.8597	-1.15155	0.249507	NA
Vsx2	12	84616536	84642231	49.97	protein_coding	visual system homeobox 2 [Source:MGI Symbol;Acc:MGI:88401]	12677	4.19076	-1.60781	0.855566	-1.87923	0.0602128	NA	4.19076	-2.14137	0.888549	-2.40996	0.0159543	NA
Gm10728	3	51814407	51816237	42.33	TEC	predicted gene 10728 [Source:MGI Symbol;Acc:MGI:3708672]	NA	0.471567	-0.748016	1.86044	-0.402063	0.687637	NA	0.471567	-2.13484	1.86551	-1.14437	0.25247	NA
Gm8107	X	56781907	56783915	40.32	processed_pseudogene	predicted gene 8107 [Source:MGI Symbol;Acc:MGI:3645536]	NA	1.08081	-1.01615	0.98392	-1.03276	0.301716	NA	1.08081	-2.13431	1.15418	-1.8492	0.0644286	NA
Gm43912	6	113666816	113667353	53.53	TEC	predicted gene, 43912 [Source:MGI Symbol;Acc:MGI:5690304]	NA	0.884879	-0.999722	1.01384	-0.986078	0.324095	NA	0.884879	-2.13216	1.14024	-1.86992	0.0614948	NA
Gm24671	5	121494907	121495064	48.73	snRNA	predicted gene, 24671 [Source:MGI Symbol;Acc:MGI:5454448]	115490298	0.603615	-0.232536	1.28126	-0.18149	0.855983	NA	0.603615	-2.13185	1.41044	-1.51148	0.130667	NA
Gm49984	17	80079391	80082487	39.97	lncRNA	predicted gene, 49984 [Source:MGI Symbol;Acc:MGI:6275263]	NA	1.12165	-1.74515	1.04062	-1.67702	0.0935384	NA	1.12165	-2.13115	1.11307	-1.91465	0.0555369	NA
Gm3791	12	83921889	83922656	52.21	processed_pseudogene	predicted gene 3791 [Source:MGI Symbol;Acc:MGI:3781964]	NA	0.586346	-0.354771	1.68582	-0.210444	0.833321	NA	0.586346	-2.12635	1.73435	-1.22602	0.220191	NA
Gm48586	12	100587935	100589992	37.37	TEC	predicted gene, 48586 [Source:MGI Symbol;Acc:MGI:6098157]	NA	1.85436	-0.467286	0.718445	-0.650413	0.515426	NA	1.85436	-2.12099	0.939829	-2.25678	0.0240216	NA
Gm42972	3	127060322	127065938	43.37	TEC	predicted gene 42972 [Source:MGI Symbol;Acc:MGI:5663109]	NA	4.37382	-1.18448	0.567036	-2.0889	0.0367165	NA	4.37382	-2.12091	0.652795	-3.24897	0.00115825	NA
Gm42588	5	131637136	131638432	44.1	TEC	predicted gene 42588 [Source:MGI Symbol;Acc:MGI:5662725]	NA	1.05507	-1.42548	1.11592	-1.27741	0.201458	NA	1.05507	-2.1178	1.22412	-1.73006	0.0836201	NA
Nphs1	7	30157740	30186648	49.47	protein_coding	nephrosis 1, nephrin [Source:MGI Symbol;Acc:MGI:1859637]	54631	2.20429	-1.3467	0.854209	-1.57654	0.1149	NA	2.20429	-2.11706	0.93781	-2.25745	0.0239801	NA
Gm23570	5	20297613	20297716	38.46	snRNA	predicted gene, 23570 [Source:MGI Symbol;Acc:MGI:5453347]	115490235	0.550204	-1.69435	1.66052	-1.02038	0.30755	NA	0.550204	-2.10893	1.66052	-1.27004	0.204071	NA
Pcare	17	72050550	72059889	51.96	protein_coding	photoreceptor cilium actin regulator [Source:MGI Symbol;Acc:MGI:2385061]	225004	0.673711	-1.27723	1.22317	-1.0442	0.296395	NA	0.673711	-2.10659	1.29216	-1.63028	0.103041	NA
Krt27	11	99236391	99241930	46.79	protein_coding	keratin 27 [Source:MGI Symbol;Acc:MGI:1339999]	16675	0.770625	-1.22553	1.37482	-0.891411	0.372709	NA	0.770625	-2.09922	1.44194	-1.45583	0.145439	NA
Tnnc2	2	164619081	164621887	54.26	protein_coding	troponin C2, fast [Source:MGI Symbol;Acc:MGI:98780]	21925	1.19382	-0.461563	0.936968	-0.492613	0.622286	NA	1.19382	-2.09507	1.12863	-1.85629	0.0634117	NA
Gm37733	1	74539499	74542460	38.28	TEC	predicted gene, 37733 [Source:MGI Symbol;Acc:MGI:5610961]	NA	1.41366	-0.556332	0.883173	-0.629924	0.528744	NA	1.41366	-2.09239	1.1046	-1.89425	0.0581914	NA
Gm12951	4	116033443	116034929	54.54	lncRNA	predicted gene 12951 [Source:MGI Symbol;Acc:MGI:3649505]	NA	0.530525	0.0169216	2.0973	0.00806831	0.993562	NA	0.530525	-2.09137	2.162	-0.967331	0.333378	NA
Gm37911	1	32535525	32537069	36.12	TEC	predicted gene, 37911 [Source:MGI Symbol;Acc:MGI:5611139]	NA	0.64557	-0.786542	1.53553	-0.512229	0.608491	NA	0.64557	-2.08999	1.59015	-1.31433	0.188734	NA
Gm48908	2	50270412	50302622	39.3	lncRNA	predicted gene 48908 [Source:MGI Symbol;Acc:MGI:6117474]	NA	0.869654	-1.2908	1.4646	-0.881334	0.378137	NA	0.869654	-2.08857	1.51881	-1.37514	0.169089	NA
Gm34150	15	36375195	36376236	48.46	lncRNA	predicted gene, 34150 [Source:MGI Symbol;Acc:MGI:5593309]	NA	0.670285	-2.15037	1.33771	-1.6075	0.107944	NA	0.670285	-2.08405	1.33771	-1.55792	0.119252	NA
Gm37422	1	189612132	189616849	55.34	lncRNA	predicted gene, 37422 [Source:MGI Symbol;Acc:MGI:5610650]	NA	1.20688	-1.74224	1.017	-1.71312	0.0866902	NA	1.20688	-2.07987	1.08633	-1.91458	0.055546	NA
Gm13522	2	52257075	52280319	43.92	lncRNA	predicted gene 13522 [Source:MGI Symbol;Acc:MGI:3651428]	NA	0.689396	-0.183548	1.2727	-0.14422	0.885327	NA	0.689396	-2.07514	1.40201	-1.48011	0.138843	NA
Gm45061	6	58950182	58952276	36.32	TEC	predicted gene 45061 [Source:MGI Symbol;Acc:MGI:5753637]	NA	0.42161	-1.65865	2.06399	-0.803614	0.42162	NA	0.42161	-2.07324	2.064	-1.00447	0.31515	NA
Gm15583	1	146601319	146604828	50.51	processed_pseudogene	predicted gene 15583 [Source:MGI Symbol;Acc:MGI:3783031]	NA	0.801407	0.019067	1.26126	0.0151174	0.987938	NA	0.801407	-2.07277	1.40772	-1.47242	0.140906	NA
Gm47477	10	108789218	108792349	34.36	TEC	predicted gene, 47477 [Source:MGI Symbol;Acc:MGI:6096449]	NA	0.530976	-1.16482	1.49969	-0.776711	0.437329	NA	0.530976	-2.07268	1.50619	-1.3761	0.16879	NA
Gm8934	18	70780220	70781108	44.99	processed_pseudogene	predicted gene 8934 [Source:MGI Symbol;Acc:MGI:3643402]	NA	0.83523	-0.878924	1.23936	-0.709173	0.478217	NA	0.83523	-2.07204	1.35105	-1.53365	0.125116	NA
Gm20161	17	29871202	29877310	41.74	lncRNA	predicted gene, 20161 [Source:MGI Symbol;Acc:MGI:5012346]	100504304	0.842418	0.919289	1.26506	0.726674	0.467425	NA	0.842418	-2.07195	1.46003	-1.41911	0.155866	NA
Gm45165	8	24186021	24187651	47.27	TEC	predicted gene 45165 [Source:MGI Symbol;Acc:MGI:5753741]	NA	0.390608	-0.283336	2.38965	-0.118568	0.905618	NA	0.390608	-2.06126	2.42454	-0.850165	0.395233	NA
Tiaf2	15	27479092	27480988	47.92	TEC	TGF-beta1-induced anti-apoptotic factor 2 [Source:MGI Symbol;Acc:MGI:2651383]	NA	0.70621	-1.64544	1.5621	-1.05335	0.29218	NA	0.70621	-2.06098	1.5672	-1.31507	0.188486	NA
Mgat4e	1	134468679	134477420	44.34	protein_coding	MGAT4 family, member E [Source:MGI Symbol;Acc:MGI:1918251]	71001	0.669976	-1.20898	1.47927	-0.817283	0.413766	NA	0.669976	-2.05945	1.53916	-1.33803	0.180885	NA
Gm5191	13	8178169	8179404	44.42	processed_pseudogene	predicted gene 5191 [Source:MGI Symbol;Acc:MGI:3646226]	NA	0.591032	-1.17054	1.52353	-0.768312	0.442302	NA	0.591032	-2.05852	1.5279	-1.34729	0.177887	NA
4933411E02Rik	9	112219172	112290698	40.31	lncRNA	RIKEN cDNA 4933411E02 gene [Source:MGI Symbol;Acc:MGI:1921327]	NA	1.07211	-1.38513	1.08332	-1.27859	0.201041	NA	1.07211	-2.05081	1.19453	-1.71684	0.086009	NA
Gm40662	13	7045690	7126352	39.97	lncRNA	predicted gene, 40662 [Source:MGI Symbol;Acc:MGI:5623547]	NA	2.39697	-0.00569621	0.655766	-0.00868634	0.993069	NA	2.39697	-2.04417	0.912965	-2.23904	0.0251533	NA
Gm49152	14	49051878	49053186	40.18	TEC	predicted gene, 49152 [Source:MGI Symbol;Acc:MGI:6118569]	NA	1.04444	-1.0833	1.02142	-1.06059	0.288877	NA	1.04444	-2.04234	1.17059	-1.74471	0.0810355	NA
Gm15319	8	20078070	20103616	38.93	protein_coding	predicted gene 15319 [Source:MGI Symbol;Acc:MGI:3796981]	100040599	0.726165	-0.393977	1.20389	-0.327255	0.743475	NA	0.726165	-2.04214	1.31585	-1.55196	0.120672	NA
Gm12744	4	106444294	106446305	55.07	lncRNA	predicted gene 12744 [Source:MGI Symbol;Acc:MGI:3702539]	NA	1.01466	-1.063	0.961757	-1.10527	0.269044	NA	1.01466	-2.03191	1.11932	-1.81531	0.069476	NA
Gm24182	1	167176594	167176700	44.86	snRNA	predicted gene, 24182 [Source:MGI Symbol;Acc:MGI:5453959]	115487711	0.923876	-1.39978	1.16164	-1.205	0.228202	NA	0.923876	-2.02605	1.26139	-1.6062	0.10823	NA
Gm45537	8	47677494	47680201	42.69	TEC	predicted gene 45537 [Source:MGI Symbol;Acc:MGI:5791373]	NA	1.72826	-3.55723	1.04451	-3.40564	0.000660097	NA	1.72826	-2.02476	0.86437	-2.34247	0.0191563	NA
Sprr1a	3	92391259	92393202	45.73	protein_coding	small proline-rich protein 1A [Source:MGI Symbol;Acc:MGI:106660]	20753	1.23892	-3.80062	1.25303	-3.03315	0.00242019	NA	1.23892	-2.02325	1.13535	-1.78204	0.0747419	NA
Gm42952	5	126040594	126065492	43.75	lncRNA	predicted gene 42952 [Source:MGI Symbol;Acc:MGI:5663089]	NA	0.807141	-0.38814	1.1214	-0.34612	0.729252	NA	0.807141	-2.0231	1.2859	-1.5733	0.11565	NA
Gm3793	6	56882896	56883567	43.01	TEC	predicted gene 3793 [Source:MGI Symbol;Acc:MGI:3781966]	NA	0.858538	-0.209656	1.2755	-0.164371	0.869439	NA	0.858538	-2.01735	1.43401	-1.40679	0.159489	NA
Rpsa-ps5	11	28906724	28907608	54.46	processed_pseudogene	ribosomal protein SA, pseudogene 5 [Source:MGI Symbol;Acc:MGI:3650550]	NA	0.933973	-0.621052	1.26482	-0.491021	0.623412	NA	0.933973	-2.01534	1.39343	-1.44632	0.148088	NA
Slc47a1	11	61234227	61269171	46.94	protein_coding	solute carrier family 47, member 1 [Source:MGI Symbol;Acc:MGI:1914723]	67473	7.83984	-0.158656	0.808664	-0.196195	0.844458	NA	7.83984	-2.01406	0.859532	-2.3432	0.019119	NA
Pax8	2	24310572	24365611	45.55	protein_coding	paired box 8 [Source:MGI Symbol;Acc:MGI:97492]	18510	8.80447	-1.7192	0.785868	-2.18765	0.0286954	NA	8.80447	-2.00804	0.79614	-2.52223	0.0116615	NA
Gm8253	16	28769675	28770107	49.19	processed_pseudogene	predicted gene 8253 [Source:MGI Symbol;Acc:MGI:3647612]	NA	0.496668	-2.07287	1.49895	-1.38289	0.166699	NA	0.496668	-2.00656	1.49895	-1.33864	0.180688	NA
Gm4462	16	20482504	20483806	52.03	processed_pseudogene	predicted gene 4462 [Source:MGI Symbol;Acc:MGI:3782646]	NA	0.861031	-0.700504	1.16534	-0.601117	0.547762	NA	0.861031	-2.00566	1.23689	-1.62153	0.104904	NA
Gypa	8	81220410	81237171	40.72	protein_coding	glycophorin A [Source:MGI Symbol;Acc:MGI:95880]	14934	7.99768	-1.33236	0.654899	-2.03446	0.0419057	NA	7.99768	-2.00524	0.681049	-2.94434	0.00323642	NA
Gm14371	2	173635230	173689463	46.42	unprocessed_pseudogene	predicted gene 14371 [Source:MGI Symbol;Acc:MGI:3651566]	NA	1.249	0.69709	1.05878	0.658391	0.510287	NA	1.249	-2.00107	1.29313	-1.54746	0.121752	NA
Snora20	17	13141677	13141804	40.62	snoRNA	small nucleolar RNA, H/ACA box 20 [Source:MGI Symbol;Acc:MGI:3819492]	NA	0.657612	-0.696682	1.15947	-0.60086	0.547933	NA	0.657612	-1.99369	1.23018	-1.62065	0.105092	NA
Gm11663	11	104462094	104462383	57.59	processed_pseudogene	predicted gene 11663 [Source:MGI Symbol;Acc:MGI:3651529]	NA	0.647357	0.149475	1.34254	0.111338	0.911349	NA	0.647357	-1.9915	1.44492	-1.37827	0.16812	NA
Gm49271	15	43232311	43241069	37.44	lncRNA	predicted gene, 49271 [Source:MGI Symbol;Acc:MGI:6118753]	NA	2.46971	-0.459943	0.612752	-0.750618	0.452883	NA	2.46971	-1.98867	0.808858	-2.45862	0.0139474	NA
Hoxa1	6	52132570	52135297	48.42	protein_coding	homeobox A1 [Source:MGI Symbol;Acc:MGI:96170]	15394	0.692546	-1.10705	1.56792	-0.706064	0.480148	NA	0.692546	-1.98729	1.57152	-1.26456	0.206028	NA
Gimap1os	6	48715280	48718378	44.34	lncRNA	GTPase, IMAP family member 1, opposite strand [Source:MGI Symbol;Acc:MGI:3781523]	NA	1.21529	-0.605297	0.965484	-0.626936	0.530701	NA	1.21529	-1.98622	1.16027	-1.71186	0.0869224	NA
Gm25135	17	43765146	43765288	38.46	snRNA	predicted gene, 25135 [Source:MGI Symbol;Acc:MGI:5454912]	115488858	0.573375	-2.53309	1.56129	-1.62243	0.104711	NA	0.573375	-1.98587	1.5613	-1.27194	0.203395	NA
Fbxw27	9	109595113	109619738	43.67	protein_coding	F-box and WD-40 domain protein 27 [Source:MGI Symbol;Acc:MGI:1924248]	76998	0.417845	-1.56815	1.60537	-0.976814	0.328661	NA	0.417845	-1.98272	1.60538	-1.23505	0.216811	NA
Gm44140	6	136491974	136496029	43.57	lncRNA	predicted gene, 44140 [Source:MGI Symbol;Acc:MGI:5690532]	NA	0.770355	-0.379892	1.17313	-0.323826	0.74607	NA	0.770355	-1.981	1.28249	-1.54466	0.122429	NA
Btg4	9	50972201	51031175	41.88	protein_coding	BTG anti-proliferation factor 4 [Source:MGI Symbol;Acc:MGI:1860140]	56057	0.561664	-2.52633	1.47881	-1.70836	0.0875697	NA	0.561664	-1.97912	1.47881	-1.33832	0.180793	NA
Gm47198	9	47682439	47684673	46.26	TEC	predicted gene, 47198 [Source:MGI Symbol;Acc:MGI:6095994]	NA	0.735951	-2.04461	1.47643	-1.38484	0.166103	NA	0.735951	-1.97829	1.47643	-1.33991	0.180274	NA
Gm45336	8	93192395	93196293	49.5	lncRNA	predicted gene 45336 [Source:MGI Symbol;Acc:MGI:5791172]	NA	0.776618	-0.0751483	1.15312	-0.0651697	0.948039	NA	0.776618	-1.9782	1.29554	-1.52692	0.12678	NA
4930432J09Rik	14	104215064	104264578	40.27	lncRNA	RIKEN cDNA 4930432J09 gene [Source:MGI Symbol;Acc:MGI:1921127]	73877	0.947233	-0.331298	1.06449	-0.311227	0.755628	NA	0.947233	-1.97757	1.23754	-1.59798	0.110047	NA
Gm26714	8	24912420	24930024	43.56	lncRNA	predicted gene, 26714 [Source:MGI Symbol;Acc:MGI:5477208]	NA	0.60826	-0.672377	1.23514	-0.544372	0.586186	NA	0.60826	-1.97688	1.30273	-1.51749	0.129144	NA
Gm48279	10	9998230	10002635	35.86	lncRNA	predicted gene, 48279 [Source:MGI Symbol;Acc:MGI:6097710]	NA	0.820453	0.140113	1.17722	0.11902	0.905259	NA	0.820453	-1.97577	1.33485	-1.48014	0.138836	NA
Gm17383	18	82356587	82357941	54.1	processed_pseudogene	predicted gene, 17383 [Source:MGI Symbol;Acc:MGI:4937017]	NA	84.2009	-2.07259	0.862757	-2.40229	NA	NA	84.2009	-1.97277	0.862628	-2.28693	NA	NA
Gm44627	7	63598426	63599956	47.42	TEC	predicted gene 44627 [Source:MGI Symbol;Acc:MGI:5753203]	NA	0.874699	-2.79324	2.0543	-1.3597	0.173924	NA	0.874699	-1.97137	2.02512	-0.973458	0.330326	NA
Gm37880	1	25401645	25404901	40.56	TEC	predicted gene, 37880 [Source:MGI Symbol;Acc:MGI:5611108]	NA	1.29368	0.20672	1.04679	0.19748	0.843452	NA	1.29368	-1.971	1.259	-1.56553	0.117458	NA
Macroh2a3	15	62090070	62091181	54.95	processed_pseudogene	macroH2A.3 histone [Source:MGI Symbol;Acc:MGI:1914802]	NA	0.667993	-0.046783	1.45952	-0.0320537	0.974429	NA	0.667993	-1.9707	1.57596	-1.25047	0.211126	NA
Epb42	2	120848372	120867553	46.62	protein_coding	erythrocyte membrane protein band 4.2 [Source:MGI Symbol;Acc:MGI:95402]	13828	2.28833	-1.31548	0.944997	-1.39205	0.163908	NA	2.28833	-1.96913	1.00425	-1.9608	0.0499021	NA
Gm7239	12	40933754	40934613	44.53	processed_pseudogene	predicted gene 7239 [Source:MGI Symbol;Acc:MGI:3645538]	NA	0.433359	-1.07316	1.90497	-0.563346	0.573199	NA	0.433359	-1.96863	1.90498	-1.03341	0.30141	NA
Tmprss3	17	31398239	31417951	50.62	protein_coding	transmembrane protease, serine 3 [Source:MGI Symbol;Acc:MGI:2155445]	140765	0.810195	-0.829295	1.10357	-0.751466	0.452373	NA	0.810195	-1.96606	1.22118	-1.60996	0.107406	NA
Gm5691	18	86932773	86933693	47.88	processed_pseudogene	predicted gene 5691 [Source:MGI Symbol;Acc:MGI:3646970]	NA	0.490718	-0.693908	1.76628	-0.392863	0.694421	NA	0.490718	-1.96573	1.81073	-1.0856	0.277656	NA
A630081D01Rik	1	80724939	80726771	35.19	TEC	RIKEN cDNA A630081D01 gene [Source:MGI Symbol;Acc:MGI:2138649]	NA	0.848195	-0.547906	1.15616	-0.473899	0.635572	NA	0.848195	-1.96489	1.29776	-1.51406	0.130011	NA
Gm45153	7	116981097	116982997	50.39	TEC	predicted gene 45153 [Source:MGI Symbol;Acc:MGI:5753729]	NA	1.01118	-0.813885	1.27864	-0.636525	0.524434	NA	1.01118	-1.96202	1.38254	-1.41915	0.155857	NA
Gm12852	4	98991297	98992015	47.15	processed_pseudogene	predicted gene 12852 [Source:MGI Symbol;Acc:MGI:3651942]	NA	0.53579	0.376834	1.48162	0.254339	0.799233	NA	0.53579	-1.96114	1.59139	-1.23234	0.217821	NA
Gm15263	3	94740288	94741116	47.17	processed_pseudogene	predicted gene 15263 [Source:MGI Symbol;Acc:MGI:3705753]	NA	0.757688	-1.16636	1.56261	-0.746415	0.455417	NA	0.757688	-1.96103	1.61315	-1.21565	0.224116	NA
Gm43166	5	131158859	131163549	41.8	lncRNA	predicted gene 43166 [Source:MGI Symbol;Acc:MGI:5663303]	NA	0.648062	-0.673699	1.39536	-0.482815	0.629227	NA	0.648062	-1.96075	1.45326	-1.34921	0.17727	NA
Mageb18	X	91162485	91643178	37.11	protein_coding	MAGE family member B18 [Source:MGI Symbol;Acc:MGI:3045344]	215641	0.643969	-1.13292	1.44147	-0.785952	0.431896	NA	0.643969	-1.96012	1.50011	-1.30666	0.19133	NA
Gm48231	12	78444909	78447314	38.32	TEC	predicted gene, 48231 [Source:MGI Symbol;Acc:MGI:6097636]	NA	0.799434	-1.17034	1.40423	-0.833441	0.404596	NA	0.799434	-1.9593	1.45959	-1.34236	0.17948	NA
4930579D07Rik	17	4901973	4943262	45.61	lncRNA	RIKEN cDNA 4930579D07 gene [Source:MGI Symbol;Acc:MGI:1923184]	NA	0.480923	0.245715	2.04169	0.120349	0.904206	NA	0.480923	-1.95355	2.11415	-0.924035	0.355468	NA
Gm49625	16	91232181	91261691	46.96	lncRNA	predicted gene, 49625 [Source:MGI Symbol;Acc:MGI:6215049]	NA	0.655552	-0.0419602	1.31538	-0.0318996	0.974552	NA	0.655552	-1.95325	1.4425	-1.35408	0.175711	NA
Gm45060	6	58941859	58949219	40.76	lncRNA	predicted gene 45060 [Source:MGI Symbol;Acc:MGI:5753636]	NA	0.78045	-0.818155	1.10316	-0.74165	0.4583	NA	0.78045	-1.95225	1.22049	-1.59956	0.109697	NA
Gm31406	1	192723281	192724713	41.94	lncRNA	predicted gene, 31406 [Source:MGI Symbol;Acc:MGI:5590565]	NA	0.691966	-0.0536288	1.38699	-0.0386655	0.969157	NA	0.691966	-1.95202	1.50704	-1.29527	0.195228	NA
Gm43764	2	35956130	35959301	47.51	TEC	predicted gene 43764 [Source:MGI Symbol;Acc:MGI:5663901]	NA	0.552092	0.843557	1.32441	0.636929	0.524171	NA	0.552092	-1.95199	1.47929	-1.31955	0.186985	NA
Gm39363	9	65239802	65252889	43.14	lncRNA	predicted gene, 39363 [Source:MGI Symbol;Acc:MGI:5622248]	NA	0.833517	0.506551	1.21297	0.417612	0.676231	NA	0.833517	-1.95081	1.38923	-1.40424	0.160248	NA
Gm45253	8	46825143	46838925	42.78	lncRNA	predicted gene 45253 [Source:MGI Symbol;Acc:MGI:5791089]	NA	0.456229	-0.637704	1.79301	-0.35566	0.722095	NA	0.456229	-1.94898	1.84073	-1.05881	0.289686	NA
Izumo1r	9	14797110	14815245	48.15	protein_coding	IZUMO1 receptor, JUNO [Source:MGI Symbol;Acc:MGI:1929185]	64931	55.4023	-0.754665	1.26142	-0.598266	0.549662	0.770535	55.4023	-1.94794	1.26476	-1.54016	0.123521	0.639872
Gm25790	7	83972517	83972623	45.79	snRNA	predicted gene, 25790 [Source:MGI Symbol;Acc:MGI:5455567]	115486786	0.958632	-0.783527	1.14383	-0.685004	0.493341	NA	0.958632	-1.93992	1.25991	-1.53973	0.123626	NA
Gm37760	1	58836942	58840782	38.27	TEC	predicted gene, 37760 [Source:MGI Symbol;Acc:MGI:5610988]	NA	0.928329	-1.9646	1.41513	-1.38828	0.16505	NA	0.928329	-1.93628	1.4153	-1.36811	0.171278	NA
9530086O07Rik	6	101262787	101265471	41.86	TEC	RIKEN cDNA 9530086O07 gene [Source:MGI Symbol;Acc:MGI:1925991]	NA	0.733614	-0.529731	1.27992	-0.413878	0.678963	NA	0.733614	-1.93582	1.40816	-1.37471	0.169221	NA
2310003N18Rik	9	50143823	50144482	47.27	lncRNA	RIKEN cDNA 2310003N18 gene [Source:MGI Symbol;Acc:MGI:1919123]	71873	1.03128	-0.319955	1.18249	-0.270577	0.786717	NA	1.03128	-1.93511	1.33796	-1.44632	0.148088	NA
Akr1c12	13	4318175	4329432	37.19	protein_coding	aldo-keto reductase family 1, member C12 [Source:MGI Symbol;Acc:MGI:1351661]	622402	0.865711	-0.31326	1.04741	-0.299082	0.764878	NA	0.865711	-1.93488	1.22081	-1.58492	0.112985	NA
Gm24853	12	81548014	81548134	33.06	snoRNA	predicted gene, 24853 [Source:MGI Symbol;Acc:MGI:5454630]	115489054	0.512044	-0.0938501	1.44001	-0.0651734	0.948036	NA	0.512044	-1.92383	1.50359	-1.27949	0.200726	NA
Mir539	12	109694563	109694636	33.78	miRNA	microRNA 539 [Source:MGI Symbol;Acc:MGI:3619427]	723917	0.423075	-0.52602	1.57342	-0.334315	0.738142	NA	0.423075	-1.91757	1.5799	-1.21373	0.224852	NA
Gm24027	7	59110425	59110503	43.04	snoRNA	predicted gene, 24027 [Source:MGI Symbol;Acc:MGI:5453804]	115486606	0.485087	-1.9802	1.71928	-1.15176	0.24942	NA	0.485087	-1.91388	1.71929	-1.11318	0.26563	NA
Gm48480	12	14080353	14083322	39.36	lncRNA	predicted gene, 48480 [Source:MGI Symbol;Acc:MGI:6097997]	NA	0.544088	-1.0146	1.88407	-0.538515	0.590221	NA	0.544088	-1.91008	1.88408	-1.0138	0.310679	NA
Gm27242	15	66158766	66162092	45.33	lncRNA	predicted gene 27242 [Source:MGI Symbol;Acc:MGI:5521085]	NA	1.1573	0.602791	0.989349	0.60928	0.542339	NA	1.1573	-1.90873	1.22896	-1.55312	0.120394	NA
Gm43793	5	66503236	66504568	43.14	TEC	predicted gene 43793 [Source:MGI Symbol;Acc:MGI:5663930]	NA	0.512834	-0.616397	1.60596	-0.383818	0.701113	NA	0.512834	-1.90713	1.65685	-1.15105	0.24971	NA
Trav3-4	14	54014413	54015033	51.53	TR_V_gene	T cell receptor alpha variable 3-4 [Source:MGI Symbol;Acc:MGI:2684925]	NA	1.81199	0.251979	0.746799	0.337413	0.735806	NA	1.81199	-1.90624	1.038	-1.83646	0.0662896	NA
Gm28913	1	131191067	131194486	47.31	lncRNA	predicted gene 28913 [Source:MGI Symbol;Acc:MGI:5579619]	NA	1.29556	-0.0855211	0.903319	-0.0946744	0.924573	NA	1.29556	-1.90508	1.11711	-1.70536	0.0881265	NA
B230112I24Rik	6	45050500	45051728	34.74	TEC	RIKEN cDNA B230112I24 gene [Source:MGI Symbol;Acc:MGI:1925234]	NA	0.773266	0.479465	1.19647	0.400735	0.688616	NA	0.773266	-1.89222	1.33319	-1.41932	0.155805	NA
Gata1	X	7825499	7844310	47.55	protein_coding	GATA binding protein 1 [Source:MGI Symbol;Acc:MGI:95661]	14460	1.11825	-0.122604	1.03275	-0.118716	0.9055	NA	1.11825	-1.88406	1.2408	-1.51842	0.128909	NA
Gm25404	3	55455867	55455973	42.06	snRNA	predicted gene, 25404 [Source:MGI Symbol;Acc:MGI:5455181]	115489760	0.854556	-1.45566	1.39299	-1.04499	0.296027	NA	0.854556	-1.88298	1.40004	-1.34495	0.178642	NA
Mcpt4	14	56297086	56299770	48.23	protein_coding	mast cell protease 4 [Source:MGI Symbol;Acc:MGI:96940]	17227	0.733194	1.60203	1.37676	1.16363	0.244576	NA	0.733194	-1.88135	1.55822	-1.20737	0.227288	NA
Gm45555	8	23363605	23366206	40.28	TEC	predicted gene 45555 [Source:MGI Symbol;Acc:MGI:5791391]	NA	1.06846	-0.256535	0.95492	-0.268646	0.788202	NA	1.06846	-1.88074	1.14274	-1.64582	0.0998013	NA
Gm47403	9	89432751	89442437	40.93	lncRNA	predicted gene, 47403 [Source:MGI Symbol;Acc:MGI:6096332]	NA	0.452089	-0.500072	2.44662	-0.204393	0.838046	NA	0.452089	-1.87822	2.44993	-0.766645	0.443292	NA
Gm5253	1	51356687	51357711	52.2	processed_pseudogene	predicted gene 5253 [Source:MGI Symbol;Acc:MGI:3779481]	NA	0.561105	0.478425	1.81884	0.263038	0.792521	NA	0.561105	-1.87328	1.91017	-0.980685	0.326748	NA
En2	5	28370692	28377164	54.97	protein_coding	engrailed 2 [Source:MGI Symbol;Acc:MGI:95390]	13799	52.0642	-1.48734	0.504677	-2.94712	0.00320751	0.0477511	52.0642	-1.87097	0.508102	-3.68228	0.000231156	0.0479489
H2ac4	13	23935109	23935581	65.12	protein_coding	H2A clustered histone 4 [Source:MGI Symbol;Acc:MGI:2448306]	319172	4.72622	-0.779048	0.502139	-1.55146	0.120792	NA	4.72622	-1.87018	0.589349	-3.1733	0.00150716	NA
Gm5575	5	24414325	24414722	47.49	processed_pseudogene	predicted gene 5575 [Source:MGI Symbol;Acc:MGI:3647974]	NA	0.401783	-0.108367	2.06366	-0.0525119	0.958121	NA	0.401783	-1.86917	2.10251	-0.889021	0.373992	NA
Gjd4	18	9278607	9282809	45.16	protein_coding	gap junction protein, delta 4 [Source:MGI Symbol;Acc:MGI:2444990]	225152	1.3914	0.280416	0.861353	0.325553	0.744762	NA	1.3914	-1.86559	1.12259	-1.66187	0.0965396	NA
Gm49411	15	77059989	77062464	40.23	TEC	predicted gene, 49411 [Source:MGI Symbol;Acc:MGI:6155037]	NA	0.444192	-1.93005	2.09863	-0.919672	0.357744	NA	0.444192	-1.86374	2.09864	-0.888068	0.374504	NA
Spcs2-ps	2	129220191	129221316	47.87	unprocessed_pseudogene	signal peptidase complex subunit 2, pseudogene [Source:MGI Symbol;Acc:MGI:3650451]	NA	0.404157	0.239417	1.60711	0.148974	0.881574	NA	0.404157	-1.86276	1.69022	-1.10208	0.270426	NA
Gm26973	12	56582128	56654261	42.14	lncRNA	predicted gene, 26973 [Source:MGI Symbol;Acc:MGI:5504088]	NA	4.11283	-0.499993	0.52723	-0.948338	0.342957	NA	4.11283	-1.85981	0.650109	-2.86076	0.00422621	NA
1700048F04Rik	5	126005834	126029694	43.74	lncRNA	RIKEN cDNA 1700048F04 gene [Source:MGI Symbol;Acc:MGI:1920646]	73396	0.614607	0.274649	1.70946	0.160663	0.872358	NA	0.614607	-1.85685	1.79017	-1.03725	0.299618	NA
Gm22786	1	86015023	86015144	48.36	snoRNA	predicted gene, 22786 [Source:MGI Symbol;Acc:MGI:5452563]	115485822	0.479948	-0.0958654	1.44021	-0.0665634	0.946929	NA	0.479948	-1.8564	1.49548	-1.24134	0.21448	NA
Gm39458	9	120503471	120511465	44.74	lncRNA	predicted gene, 39458 [Source:MGI Symbol;Acc:MGI:5622343]	NA	1.24651	-1.13746	0.901499	-1.26174	0.207041	NA	1.24651	-1.8518	1.01298	-1.82807	0.0675387	NA
C230071H17Rik	5	131911805	131914777	42.01	TEC	RIKEN cDNA C230071H17 gene [Source:MGI Symbol;Acc:MGI:2444463]	NA	1.13667	-1.13716	1.03076	-1.10323	0.269927	NA	1.13667	-1.85133	1.1504	-1.60929	0.107553	NA
Gm29282	1	154887078	154932925	46.66	lncRNA	predicted gene 29282 [Source:MGI Symbol;Acc:MGI:5579988]	NA	0.407575	-0.0681155	1.65164	-0.0412411	0.967104	NA	0.407575	-1.85125	1.7024	-1.08744	0.276844	NA
Gm17135	5	143859395	143917809	45.68	lncRNA	predicted gene 17135 [Source:MGI Symbol;Acc:MGI:4937962]	NA	0.641771	0.739768	1.54237	0.479631	0.63149	NA	0.641771	-1.84252	1.66484	-1.10673	0.268413	NA
Gm38155	1	187077167	187109666	44.97	lncRNA	predicted gene, 38155 [Source:MGI Symbol;Acc:MGI:5611383]	NA	0.711188	-1.01837	1.32629	-0.767835	0.442585	NA	0.711188	-1.84069	1.38921	-1.32499	0.185176	NA
Gm15571	12	69188204	69188840	50.24	processed_pseudogene	predicted gene 15571 [Source:MGI Symbol;Acc:MGI:3783019]	NA	0.397817	0.221408	2.35862	0.0938722	0.925211	NA	0.397817	-1.83743	2.41331	-0.761374	0.446434	NA
Olfr464	11	87804094	87811793	45.38	protein_coding	olfactory receptor 464 [Source:MGI Symbol;Acc:MGI:3030298]	258407	1.96863	-0.222056	0.776662	-0.285911	0.774947	NA	1.96863	-1.83607	0.978373	-1.87666	0.0605652	NA
Gm22297	11	70887365	70887470	39.62	snRNA	predicted gene, 22297 [Source:MGI Symbol;Acc:MGI:5452074]	115487846	0.509418	-0.507977	2.08103	-0.244099	0.807154	NA	0.509418	-1.83095	2.12323	-0.862341	0.3885	NA
Phlda2	7	143055282	143056887	58.72	protein_coding	pleckstrin homology like domain, family A, member 2 [Source:MGI Symbol;Acc:MGI:1202307]	22113	1.52901	-2.19215	1.03459	-2.11885	0.0341031	NA	1.52901	-1.8291	0.996159	-1.83615	0.0663348	NA
Gm47093	10	128625298	128637262	46.59	lncRNA	predicted gene, 47093 [Source:MGI Symbol;Acc:MGI:6095824]	NA	1.47584	-0.896097	0.775916	-1.15489	0.248136	NA	1.47584	-1.82856	0.928133	-1.97015	0.0488214	NA
Mir7668	7	29605934	29605992	52.54	miRNA	microRNA 7668 [Source:MGI Symbol;Acc:MGI:5531343]	102465770	0.781258	-1.45915	1.15172	-1.26694	0.205178	NA	0.781258	-1.82734	1.21631	-1.50237	0.133002	NA
Gm44552	7	73147750	73148996	42.66	TEC	predicted gene 44552 [Source:MGI Symbol;Acc:MGI:5753128]	NA	0.402432	-0.927129	1.70244	-0.544588	0.586037	NA	0.402432	-1.8226	1.70245	-1.07058	0.284359	NA
Gm32431	16	50871493	50873367	39.2	lncRNA	predicted gene, 32431 [Source:MGI Symbol;Acc:MGI:5591590]	NA	0.480147	-0.520257	1.78578	-0.291333	0.770796	NA	0.480147	-1.82111	1.83265	-0.993699	0.320369	NA
Gm50068	17	29482973	29484182	49.09	lncRNA	predicted gene, 50068 [Source:MGI Symbol;Acc:MGI:6275391]	NA	0.708355	-0.992538	1.5146	-0.655314	0.512265	NA	0.708355	-1.81757	1.57024	-1.15751	0.247063	NA
2310016G11Rik	7	44317657	44327659	49.9	lncRNA	RIKEN cDNA 2310016G11 gene [Source:MGI Symbol;Acc:MGI:1916828]	NA	0.441945	-0.916612	1.89044	-0.484866	0.627771	NA	0.441945	-1.81209	1.89045	-0.958548	0.337787	NA
Pkp3	7	140658131	140670423	53.1	protein_coding	plakophilin 3 [Source:MGI Symbol;Acc:MGI:1891830]	56460	0.712525	-2.37362	1.84963	-1.28329	0.19939	NA	0.712525	-1.80996	1.84253	-0.982324	0.32594	NA
Gm43258	3	104057072	104059021	33.49	lncRNA	predicted gene 43258 [Source:MGI Symbol;Acc:MGI:5663395]	NA	0.523731	-0.481454	1.49225	-0.322636	0.746971	NA	0.523731	-1.80833	1.55114	-1.1658	0.243694	NA
Gm36752	12	17486619	17496444	50.38	lncRNA	predicted gene, 36752 [Source:MGI Symbol;Acc:MGI:5595911]	NA	0.47611	-0.904916	1.66329	-0.544051	0.586407	NA	0.47611	-1.80638	1.66856	-1.0826	0.278986	NA
Gm34544	10	71363111	71514670	41.64	lncRNA	predicted gene, 34544 [Source:MGI Symbol;Acc:MGI:5593703]	NA	0.638111	-0.512627	1.70148	-0.301283	0.763199	NA	0.638111	-1.80502	1.74975	-1.03158	0.302267	NA
Gm15908	13	34836906	34850757	43.39	lncRNA	predicted gene 15908 [Source:MGI Symbol;Acc:MGI:3801931]	101056149	0.64973	-0.400676	1.42086	-0.281996	0.777947	NA	0.64973	-1.80183	1.53697	-1.17233	0.241066	NA
Gm20508	17	36302759	36304630	48.45	lncRNA	predicted gene 20508 [Source:MGI Symbol;Acc:MGI:5141973]	NA	0.948298	0.0444035	1.00263	0.0442869	0.964676	NA	0.948298	-1.80124	1.20075	-1.5001	0.133589	NA
Gm15739	5	146185361	146186232	48.62	processed_pseudogene	predicted gene 15739 [Source:MGI Symbol;Acc:MGI:3783181]	NA	0.483096	-0.913996	1.4354	-0.636755	0.524284	NA	0.483096	-1.79972	1.43979	-1.24998	0.211306	NA
Sgo2b	8	64377728	64405282	38.4	protein_coding	shugoshin 2B [Source:MGI Symbol;Acc:MGI:3644562]	244495	1.313	-0.456424	0.927012	-0.49236	0.622465	NA	1.313	-1.79949	1.12542	-1.59895	0.109832	NA
Gm30232	10	78319429	78334187	47.2	transcribed_unprocessed_pseudogene	predicted gene, 30232 [Source:MGI Symbol;Acc:MGI:5589391]	NA	0.599377	0.0840483	1.37244	0.06124	0.951168	NA	0.599377	-1.79933	1.49245	-1.20562	0.227966	NA
Mir7059	7	126178646	126178704	52.54	miRNA	microRNA 7059 [Source:MGI Symbol;Acc:MGI:5530916]	102465641	0.72651	-3.31548	1.72298	-1.92428	0.0543199	NA	0.72651	-1.79793	1.71565	-1.04796	0.294658	NA
Gm37686	1	3535200	3537508	38.67	TEC	predicted gene, 37686 [Source:MGI Symbol;Acc:MGI:5610914]	NA	0.618399	-2.34509	1.41209	-1.66072	0.0967699	NA	0.618399	-1.79787	1.4121	-1.27319	0.202949	NA
Serpina3g	12	104202504	104208198	48.34	protein_coding	serine (or cysteine) peptidase inhibitor, clade A, member 3G [Source:MGI Symbol;Acc:MGI:105046]	20715	1.70155	-1.15402	1.12709	-1.02389	0.305887	NA	1.70155	-1.79524	1.22015	-1.47132	0.141205	NA
Gm43765	3	126780457	126781349	39.53	TEC	predicted gene 43765 [Source:MGI Symbol;Acc:MGI:5663902]	NA	0.522632	0.116655	1.39342	0.0837183	0.93328	NA	0.522632	-1.78834	1.51348	-1.18161	0.237361	NA
Myog	1	134217727	134220286	54.1	protein_coding	myogenin [Source:MGI Symbol;Acc:MGI:97276]	17928	1.36061	-0.657497	0.782696	-0.840041	0.400885	NA	1.36061	-1.78711	0.953357	-1.87454	0.0608559	NA
Gm42397	7	70520661	70723093	39.34	lncRNA	predicted gene, 42397 [Source:MGI Symbol;Acc:MGI:5625282]	NA	0.420385	-1.85083	1.53501	-1.20575	0.227915	NA	0.420385	-1.78451	1.53501	-1.16254	0.245016	NA
Gm37115	1	159063280	159066128	38.08	TEC	predicted gene, 37115 [Source:MGI Symbol;Acc:MGI:5610343]	NA	0.766956	0.721996	1.22695	0.588448	0.556232	NA	0.766956	-1.7842	1.40424	-1.27058	0.203879	NA
Olfr212	6	116483477	116494926	40.92	protein_coding	olfactory receptor 212 [Source:MGI Symbol;Acc:MGI:3030046]	258019	0.690294	0.557481	1.28049	0.435366	0.663297	NA	0.690294	-1.7841	1.44176	-1.23745	0.215921	NA
Gm44672	7	128345903	128347000	52.37	lncRNA	predicted gene 44672 [Source:MGI Symbol;Acc:MGI:5753248]	NA	0.482257	-2.32902	1.56311	-1.48999	0.136228	NA	0.482257	-1.7818	1.56312	-1.1399	0.254327	NA
Gm2518	19	8753630	8753924	49.15	processed_pseudogene	predicted gene 2518 [Source:MGI Symbol;Acc:MGI:3780685]	NA	0.432542	-0.886112	1.88468	-0.470166	0.638236	NA	0.432542	-1.78159	1.88469	-0.945296	0.344508	NA
Gm8670	16	48569763	48570811	47.19	processed_pseudogene	predicted gene 8670 [Source:MGI Symbol;Acc:MGI:3643441]	NA	0.600523	-2.32739	1.40171	-1.66039	0.0968355	NA	0.600523	-1.78017	1.40171	-1.27	0.204086	NA
Fscn3	6	28427788	28438621	47.01	protein_coding	fascin actin-bundling protein 3 [Source:MGI Symbol;Acc:MGI:1890386]	56223	1.03406	-0.250344	1.1475	-0.218164	0.827301	NA	1.03406	-1.77992	1.32523	-1.34311	0.179237	NA
Defb25	2	152464276	152464973	46.42	protein_coding	defensin beta 25 [Source:MGI Symbol;Acc:MGI:3651158]	654459	0.843178	-0.636002	1.37451	-0.46271	0.643572	NA	0.843178	-1.77986	1.47121	-1.20979	0.226358	NA
mt-Tg	MT	9391	9458	30.88	Mt_tRNA	mitochondrially encoded tRNA glycine [Source:MGI Symbol;Acc:MGI:102486]	NA	0.688196	-0.121166	1.25594	-0.0964749	0.923143	NA	0.688196	-1.77865	1.36459	-1.30343	0.192428	NA
Gm43648	5	48782011	48784495	34.29	TEC	predicted gene 43648 [Source:MGI Symbol;Acc:MGI:5663785]	NA	0.603737	0.168708	1.47417	0.114443	0.908887	NA	0.603737	-1.77696	1.59113	-1.11679	0.264084	NA
Gm18407	1	165471468	165472257	43.54	processed_pseudogene	predicted gene, 18407 [Source:MGI Symbol;Acc:MGI:5010592]	NA	0.598144	-2.32388	1.5482	-1.50102	0.133351	NA	0.598144	-1.77666	1.54821	-1.14756	0.251149	NA
4930500H12Rik	16	72869226	73220555	39.42	lncRNA	RIKEN cDNA 4930500H12 gene [Source:MGI Symbol;Acc:MGI:1922241]	NA	0.551308	-1.36192	1.57307	-0.865772	0.386615	NA	0.551308	-1.7765	1.57308	-1.12931	0.258765	NA
Tbx22	X	106711570	106732584	36.31	protein_coding	T-box 22 [Source:MGI Symbol;Acc:MGI:2389465]	245572	1.42349	-1.37138	0.886615	-1.54676	0.121922	NA	1.42349	-1.77582	0.948847	-1.87155	0.0612688	NA
Gm24458	3	151313980	151314086	45.79	snRNA	predicted gene, 24458 [Source:MGI Symbol;Acc:MGI:5454235]	115489882	0.425433	-1.84082	1.83209	-1.00476	0.31501	NA	0.425433	-1.77451	1.8321	-0.968563	0.332763	NA
Tmem221	8	72006882	72011515	53.52	protein_coding	transmembrane protein 221 [Source:MGI Symbol;Acc:MGI:3525074]	434325	2.15689	-0.831536	0.728086	-1.14208	0.253419	NA	2.15689	-1.77198	0.839252	-2.11138	0.0347393	NA
Gm41609	17	71072834	71113054	44.45	lncRNA	predicted gene, 41609 [Source:MGI Symbol;Acc:MGI:5624494]	105246306	0.636687	-1.35729	1.36279	-0.995969	0.319265	NA	0.636687	-1.77187	1.36279	-1.30018	0.19354	NA
Mmp13	9	7272514	7283331	37.72	protein_coding	matrix metallopeptidase 13 [Source:MGI Symbol;Acc:MGI:1340026]	17386	0.690999	-0.916488	1.21025	-0.757273	0.448886	NA	0.690999	-1.77159	1.28355	-1.38023	0.167516	NA
Gm48294	9	40626454	40631330	46.16	lncRNA	predicted gene, 48294 [Source:MGI Symbol;Acc:MGI:6097733]	NA	0.718736	-0.872905	1.39417	-0.626109	0.531243	NA	0.718736	-1.76855	1.39982	-1.26341	0.206442	NA
Gm10830	15	103010664	103013496	52.63	lncRNA	predicted gene 10830 [Source:MGI Symbol;Acc:MGI:3641625]	NA	0.776658	-0.96792	1.2602	-0.76807	0.442446	NA	0.776658	-1.76838	1.3233	-1.33634	0.181437	NA
Gm38283	1	121227866	121228560	42.88	TEC	predicted gene, 38283 [Source:MGI Symbol;Acc:MGI:5611511]	NA	0.475222	-0.837375	1.837	-0.455839	0.648506	NA	0.475222	-1.76532	1.84433	-0.957159	0.338487	NA
Gchfr	2	118998254	119002871	51.78	protein_coding	GTP cyclohydrolase I feedback regulator [Source:MGI Symbol;Acc:MGI:2443977]	320415	4.52023	-0.210625	0.462692	-0.455216	0.648954	NA	4.52023	-1.76448	0.584039	-3.02116	0.0025181	NA
Gm43555	3	54964768	54965077	50.32	processed_pseudogene	predicted gene 43555 [Source:MGI Symbol;Acc:MGI:5663692]	NA	0.465605	-1.34908	1.66556	-0.80999	0.417946	NA	0.465605	-1.76366	1.66556	-1.0589	0.289646	NA
Mir6960	15	98978686	98978746	59.02	miRNA	microRNA 6960 [Source:MGI Symbol;Acc:MGI:5531002]	102465579	0.708122	-0.636217	1.18603	-0.536425	0.591665	NA	0.708122	-1.7633	1.29506	-1.36156	0.173336	NA
Gm12061	11	23844560	23845488	61.36	lncRNA	predicted gene 12061 [Source:MGI Symbol;Acc:MGI:3651662]	NA	0.794039	0.100439	1.19644	0.0839481	0.933098	NA	0.794039	-1.76156	1.36775	-1.28792	0.197772	NA
Gm40652	10	56993318	57033717	39.53	lncRNA	predicted gene, 40652 [Source:MGI Symbol;Acc:MGI:5623537]	NA	0.660121	-0.462481	1.34606	-0.343582	0.731161	NA	0.660121	-1.76008	1.40739	-1.2506	0.211082	NA
Gm48242	12	82215624	82215879	49.22	lncRNA	predicted gene, 48242 [Source:MGI Symbol;Acc:MGI:6097653]	NA	0.707389	-2.29091	1.28241	-1.78641	0.0740327	NA	0.707389	-1.75929	1.27369	-1.38126	0.1672	NA
2010310C07Rik	6	42347605	42358149	46.53	lncRNA	RIKEN cDNA 2010310C07 gene [Source:MGI Symbol;Acc:MGI:1919381]	72131	0.493507	-0.464372	1.31674	-0.352669	0.724337	NA	0.493507	-1.75854	1.37894	-1.27528	0.20221	NA
Gm15105	X	149150709	149150912	63.24	processed_pseudogene	predicted gene 15105 [Source:MGI Symbol;Acc:MGI:3705328]	NA	0.581361	-0.950038	1.32134	-0.718996	0.472143	NA	0.581361	-1.75766	1.38257	-1.2713	0.203621	NA
Gm9701	3	62831228	62831654	48.95	processed_pseudogene	predicted gene 9701 [Source:MGI Symbol;Acc:MGI:3780108]	NA	0.427947	-1.82363	1.65966	-1.09879	0.271858	NA	0.427947	-1.75731	1.65967	-1.05883	0.289676	NA
Gm12762	7	33929845	33933527	46.29	lncRNA	predicted gene 12762 [Source:MGI Symbol;Acc:MGI:3649976]	NA	1.46068	0.308297	0.883545	0.348931	0.727141	NA	1.46068	-1.75672	1.13601	-1.5464	0.122008	NA
Gm42907	5	123535303	123537450	44.23	TEC	predicted gene 42907 [Source:MGI Symbol;Acc:MGI:5663044]	NA	0.911283	-0.36535	1.22336	-0.298644	0.765212	NA	0.911283	-1.75524	1.35554	-1.29487	0.195365	NA
Gm3298	14	17451096	17453882	43.67	protein_coding	predicted gene 3298 [Source:MGI Symbol;Acc:MGI:3781476]	NA	1.68613	-0.470845	1.37268	-0.343012	0.731589	NA	1.68613	-1.75336	1.47033	-1.19249	0.233069	NA
Mir181b-2	2	38743842	38743930	44.94	miRNA	microRNA 181b-2 [Source:MGI Symbol;Acc:MGI:3618736]	723903	0.544028	-0.957089	1.53075	-0.625241	0.531813	NA	0.544028	-1.75291	1.58246	-1.10771	0.267986	NA
7SK	10	25157498	25157750	47.83	misc_RNA	7SK RNA [Source:RFAM;Acc:RF00100]	NA	0.751576	0.730773	1.16657	0.62643	0.531033	NA	0.751576	-1.7527	1.35048	-1.29783	0.194346	NA
Gng5-ps	16	22113777	22113981	53.66	processed_pseudogene	G protein subunit gamma 5, pseudogene [Source:MGI Symbol;Acc:MGI:3783217]	NA	1.10376	0.0350934	1.09709	0.0319878	0.974482	NA	1.10376	-1.75195	1.27648	-1.37249	0.16991	NA
Slfnl1	4	120389428	120393858	53.85	protein_coding	schlafen like 1 [Source:MGI Symbol;Acc:MGI:3045330]	194219	1.9572	-0.570325	0.730798	-0.780414	0.435147	NA	1.9572	-1.7481	0.878136	-1.99069	0.046515	NA
Gm34105	9	61113961	61120198	47.74	lncRNA	predicted gene, 34105 [Source:MGI Symbol;Acc:MGI:5593264]	102637237	0.541418	-0.448156	1.41945	-0.315725	0.752211	NA	0.541418	-1.74807	1.47799	-1.18274	0.236914	NA
Gucy2d	7	98089623	98126686	50.04	protein_coding	guanylate cyclase 2d [Source:MGI Symbol;Acc:MGI:106030]	14918	0.687594	-1.34541	1.44498	-0.931092	0.351806	NA	0.687594	-1.74638	1.44902	-1.20521	0.228121	NA
Cd19	7	126007622	126014061	51.79	protein_coding	CD19 antigen [Source:MGI Symbol;Acc:MGI:88319]	12478	0.878521	-0.317703	1.14583	-0.27727	0.781573	NA	0.878521	-1.74502	1.28953	-1.35322	0.175985	NA
Gm11405	4	74146434	74147989	55.27	processed_pseudogene	predicted gene 11405 [Source:MGI Symbol;Acc:MGI:3651226]	NA	0.74587	-0.910557	1.20378	-0.756414	0.449401	NA	0.74587	-1.74473	1.27454	-1.36892	0.171025	NA
Gm25127	3	148734568	148734674	45.79	snRNA	predicted gene, 25127 [Source:MGI Symbol;Acc:MGI:5454904]	115489876	1.14534	-0.41275	0.932629	-0.442566	0.65808	NA	1.14534	-1.74473	1.12934	-1.54491	0.122369	NA
Gm17059	10	59635021	59636076	50.47	lncRNA	predicted gene 17059 [Source:MGI Symbol;Acc:MGI:4937886]	102640356	0.536161	-0.150831	1.50804	-0.100018	0.92033	NA	0.536161	-1.74453	1.59379	-1.09458	0.273701	NA
Nxf7	X	134480304	134499526	45.14	protein_coding	nuclear RNA export factor 7 [Source:MGI Symbol;Acc:MGI:2159343]	170722	0.420918	-1.32941	1.52774	-0.870181	0.384202	NA	0.420918	-1.74398	1.52774	-1.14154	0.253644	NA
Ighd	12	113370224	113379944	45.1	IG_C_gene	immunoglobulin heavy constant delta [Source:MGI Symbol;Acc:MGI:96447]	NA	0.729437	-0.865753	1.38118	-0.626823	0.530775	NA	0.729437	-1.74335	1.38505	-1.25869	0.208141	NA
Gm48335	10	30616148	30619958	40.67	TEC	predicted gene, 48335 [Source:MGI Symbol;Acc:MGI:6097794]	NA	0.625619	-0.452712	1.27605	-0.354777	0.722756	NA	0.625619	-1.74319	1.33967	-1.30121	0.193185	NA
E330018M18Rik	8	47588686	47616739	40.78	lncRNA	RIKEN cDNA E330018M18 gene [Source:MGI Symbol;Acc:MGI:3041231]	NA	0.782823	0.251816	1.07109	0.235103	0.814128	NA	0.782823	-1.74273	1.26842	-1.37394	0.169461	NA
Hotairm1	6	52133882	52139099	53.14	lncRNA	Hoxa transcript antisense RNA, myeloid-specific 1 [Source:MGI Symbol;Acc:MGI:3705155]	105242658	0.585412	-0.542524	1.74023	-0.311753	0.755228	NA	0.585412	-1.74211	1.82187	-0.956221	0.338961	NA
Gm44752	7	65958943	65962247	46.84	lncRNA	predicted gene 44752 [Source:MGI Symbol;Acc:MGI:5753328]	NA	0.821911	0.344461	1.31623	0.261703	0.79355	NA	0.821911	-1.74185	1.45678	-1.19569	0.231818	NA
Gm16570	12	81636209	81636644	52.98	processed_pseudogene	predicted gene 16570 [Source:MGI Symbol;Acc:MGI:4414990]	NA	0.6266	-1.32727	1.45481	-0.912329	0.361596	NA	0.6266	-1.74185	1.45482	-1.1973	0.231191	NA
Vaultrc5	18	36934919	36935061	53.85	misc_RNA	vault RNA component 5 [Source:MGI Symbol;Acc:MGI:2673990]	NA	0.585212	-0.904502	1.47772	-0.612095	0.540475	NA	0.585212	-1.74128	1.53608	-1.13358	0.25697	NA
Gm15013	X	138614430	138615230	47.19	processed_pseudogene	predicted gene 15013 [Source:MGI Symbol;Acc:MGI:3644991]	NA	0.606077	-0.450335	1.33395	-0.337595	0.735668	NA	0.606077	-1.74124	1.39495	-1.24825	0.211941	NA
Gm8784	13	9273573	9275007	54.43	processed_pseudogene	predicted gene 8784 [Source:MGI Symbol;Acc:MGI:3646031]	NA	1.21343	0.884607	0.809053	1.09338	0.274225	NA	1.21343	-1.74042	1.09476	-1.58976	0.111888	NA
Gm47675	13	37047990	37048599	40.82	lncRNA	predicted gene, 47675 [Source:MGI Symbol;Acc:MGI:6096772]	NA	0.618602	-0.848687	1.47259	-0.576324	0.564396	NA	0.618602	-1.73958	1.47742	-1.17744	0.239019	NA
Gm45185	7	98790800	98791203	50.5	TEC	predicted gene 45185 [Source:MGI Symbol;Acc:MGI:5753761]	NA	0.81784	0.733007	1.02082	0.71806	0.47272	NA	0.81784	-1.7394	1.22611	-1.41863	0.156006	NA
Ptf1a	2	19450474	19452312	55.46	protein_coding	pancreas specific transcription factor, 1a [Source:MGI Symbol;Acc:MGI:1328312]	19213	0.507385	-1.80337	1.67449	-1.07696	0.281496	NA	0.507385	-1.73705	1.6745	-1.03735	0.299571	NA
Gm48646	9	22281848	22283075	46.91	lncRNA	predicted gene, 48646 [Source:MGI Symbol;Acc:MGI:6098253]	NA	0.497896	-2.28215	1.60386	-1.42291	0.154761	NA	0.497896	-1.73493	1.60386	-1.08172	0.279376	NA
Gm10165	12	43857326	43890976	39.8	lncRNA	predicted gene 10165 [Source:MGI Symbol;Acc:MGI:3642736]	NA	1.02135	0.382958	1.10587	0.346295	0.729121	NA	1.02135	-1.73401	1.27251	-1.36267	0.172987	NA
Gm7697	8	69933998	69975628	40.2	protein_coding	predicted gene 7697 [Source:MGI Symbol;Acc:MGI:3649141]	665578	1.10698	-0.589151	1.12938	-0.52166	0.601907	NA	1.10698	-1.73264	1.24533	-1.3913	0.164133	NA
9630050E16Rik	14	45722102	45729542	40.53	TEC	RIKEN cDNA 9630050E16 gene [Source:MGI Symbol;Acc:MGI:2443518]	NA	1.28161	-1.7549	1.08941	-1.61087	0.107209	NA	1.28161	-1.73093	1.0963	-1.57889	0.114362	NA
Gm25186	13	31921616	31921723	38.89	snRNA	predicted gene, 25186 [Source:MGI Symbol;Acc:MGI:5454963]	115488250	0.38968	-1.31448	2.41667	-0.543921	0.586496	NA	0.38968	-1.72906	2.41669	-0.715469	0.47432	NA
Kel	6	41663264	41681273	41.37	protein_coding	Kell blood group [Source:MGI Symbol;Acc:MGI:1346053]	23925	2.57124	0.131978	1.17757	0.112077	0.910763	NA	2.57124	-1.7283	1.26754	-1.3635	0.172724	NA
Gm4335	15	93094476	93095479	54.78	processed_pseudogene	predicted gene 4335 [Source:MGI Symbol;Acc:MGI:3782519]	NA	0.536074	-0.822899	1.328	-0.619653	0.535486	NA	0.536074	-1.72773	1.33502	-1.29416	0.195609	NA
Gm44541	8	9392220	9395126	42.72	TEC	predicted gene 44541 [Source:MGI Symbol;Acc:MGI:5753117]	NA	0.820721	-0.562224	1.2462	-0.45115	0.651881	NA	0.820721	-1.72613	1.35429	-1.27457	0.202463	NA
Gm16253	3	96484300	96487979	50.05	protein_coding	predicted gene 16253 [Source:MGI Symbol;Acc:MGI:3826531]	NA	0.894368	0.750913	1.09285	0.687117	0.492009	NA	0.894368	-1.72593	1.28695	-1.34111	0.179886	NA
Gm4479	14	57024974	57025144	51.46	processed_pseudogene	predicted gene 4479 [Source:MGI Symbol;Acc:MGI:3782663]	NA	0.807075	-0.435542	1.15613	-0.376724	0.706378	NA	0.807075	-1.72569	1.22604	-1.40753	0.15927	NA
Gm11419	11	81876232	81879595	47.77	lncRNA	predicted gene 11419 [Source:MGI Symbol;Acc:MGI:3651781]	NA	1.76057	-0.467268	0.730654	-0.63952	0.522484	NA	1.76057	-1.7249	0.919032	-1.87687	0.0605364	NA
Isl2	9	55445956	55453464	54.92	protein_coding	insulin related protein 2 (islet 2) [Source:MGI Symbol;Acc:MGI:109156]	104360	2.00392	-1.76163	0.942125	-1.86985	0.0615047	NA	2.00392	-1.72348	0.945205	-1.8234	0.0682433	NA
Gm33782	10	96145993	96198229	40.79	lncRNA	predicted gene, 33782 [Source:MGI Symbol;Acc:MGI:5592941]	NA	0.766681	0.108204	1.10208	0.0981813	0.921788	NA	0.766681	-1.72223	1.28386	-1.34144	0.179778	NA
Gm37328	1	160553612	160554251	36.41	lncRNA	predicted gene, 37328 [Source:MGI Symbol;Acc:MGI:5610556]	NA	2.58301	0.145143	0.597676	0.242846	0.808125	NA	2.58301	-1.72134	0.815185	-2.11159	0.0347216	NA
Atoh7	10	62935430	62937058	55.25	protein_coding	atonal bHLH transcription factor 7 [Source:MGI Symbol;Acc:MGI:1355553]	53404	11.0743	-1.54786	0.639903	-2.41889	NA	NA	11.0743	-1.72115	0.646096	-2.66393	NA	NA
Gm44230	6	80245479	80249028	34.99	TEC	predicted gene, 44230 [Source:MGI Symbol;Acc:MGI:5690622]	NA	0.738	-1.30943	1.28423	-1.01962	0.307907	NA	0.738	-1.72028	1.28989	-1.33366	0.182314	NA
Gm572	4	148727774	148756029	48.95	protein_coding	predicted gene 572 [Source:MGI Symbol;Acc:MGI:2685418]	230909	0.615301	-1.78546	1.33913	-1.3333	0.182433	NA	0.615301	-1.71914	1.33913	-1.28377	0.199221	NA
Gm8031	9	25139740	25140365	47.12	processed_pseudogene	predicted gene 8031 [Source:MGI Symbol;Acc:MGI:3645020]	NA	0.742776	-1.7851	1.32634	-1.34589	0.178339	NA	0.742776	-1.71878	1.32634	-1.29588	0.195016	NA
9030622O22Rik	2	147786660	147882123	42.93	lncRNA	RIKEN cDNA 9030622O22 gene [Source:MGI Symbol;Acc:MGI:1918820]	NA	2.28389	-1.01964	0.715461	-1.42515	0.154113	NA	2.28389	-1.71696	0.795236	-2.15906	0.0308455	NA
Gm43051	5	118845467	118848144	47.61	TEC	predicted gene 43051 [Source:MGI Symbol;Acc:MGI:5663188]	NA	0.858665	-0.556153	1.31923	-0.421576	0.673335	NA	0.858665	-1.71364	1.4211	-1.20586	0.227872	NA
Gm48837	13	112493459	112504379	42.49	lncRNA	predicted gene, 48837 [Source:MGI Symbol;Acc:MGI:6098566]	NA	0.497804	-1.77913	1.47319	-1.20767	0.227172	NA	0.497804	-1.71281	1.47319	-1.16265	0.244971	NA
Entpd4	14	69574623	69604719	47.29	protein_coding	ectonucleoside triphosphate diphosphohydrolase 4 [Source:MGI Symbol;Acc:MGI:1914714]	67464	0.615798	0.181906	1.32836	0.136941	0.891078	NA	0.615798	-1.71115	1.45284	-1.17779	0.238879	NA
Gm20744	7	81720135	81731506	45.85	lncRNA	predicted gene, 20744 [Source:MGI Symbol;Acc:MGI:5434100]	434205	1.24529	-1.19983	0.899005	-1.33462	0.182001	NA	1.24529	-1.71112	0.988887	-1.73035	0.0835685	NA
Gm18960	13	93557112	93557824	54.84	processed_pseudogene	predicted gene, 18960 [Source:MGI Symbol;Acc:MGI:5011145]	NA	1.04911	-0.297325	1.00913	-0.294636	0.768272	NA	1.04911	-1.71101	1.16843	-1.46437	0.143094	NA
F930017D23Rik	10	43469393	43585664	44.69	lncRNA	RIKEN cDNA F930017D23 gene [Source:MGI Symbol;Acc:MGI:3822538]	NA	0.869118	-0.819687	1.25586	-0.652689	0.513956	NA	0.869118	-1.70899	1.37509	-1.24282	0.213934	NA
Gm48904	12	28839668	28842611	46.91	TEC	predicted gene, 48904 [Source:MGI Symbol;Acc:MGI:6098675]	NA	0.714152	0.170962	1.21294	0.140948	0.887911	NA	0.714152	-1.70851	1.34695	-1.26843	0.204644	NA
Gm42888	5	69469050	69473410	37.45	TEC	predicted gene 42888 [Source:MGI Symbol;Acc:MGI:5663025]	NA	0.694817	0.401393	1.25088	0.32089	0.748294	NA	0.694817	-1.70763	1.39972	-1.21997	0.222475	NA
Gm9465	13	98849582	98853018	42.48	lncRNA	predicted gene 9465 [Source:MGI Symbol;Acc:MGI:3779875]	NA	0.848193	-0.898878	1.22798	-0.731998	0.46417	NA	0.848193	-1.70631	1.29366	-1.31898	0.187176	NA
Gm28036	2	155913765	155969012	43.8	protein_coding	predicted gene, 28036 [Source:MGI Symbol;Acc:MGI:5547772]	NA	1.08686	0.289935	0.935702	0.309859	0.756668	NA	1.08686	-1.70606	1.15653	-1.47514	0.140174	NA
Gm33524	14	70255680	70294816	51.37	lncRNA	predicted gene, 33524 [Source:MGI Symbol;Acc:MGI:5592683]	NA	0.850547	0.176153	1.34126	0.131334	0.895511	NA	0.850547	-1.70452	1.46362	-1.16459	0.244184	NA
Gm36996	3	45286596	45286845	45.6	processed_pseudogene	predicted gene, 36996 [Source:MGI Symbol;Acc:MGI:5610224]	NA	1.63295	-0.334876	0.859346	-0.389687	0.696768	NA	1.63295	-1.70361	1.03085	-1.65263	0.0984069	NA
9830132P13Rik	3	127709821	127748869	43.65	lncRNA	RIKEN cDNA 9830132P13 gene [Source:MGI Symbol;Acc:MGI:5439414]	329753	0.905204	0.169021	1.18666	0.142434	0.886737	NA	0.905204	-1.70251	1.32262	-1.28723	0.198014	NA
Gja10	4	32596960	32602760	43.82	protein_coding	gap junction protein, alpha 10 [Source:MGI Symbol;Acc:MGI:1339969]	14610	0.579501	-0.342268	1.41086	-0.242595	0.808319	NA	0.579501	-1.69483	1.47612	-1.14817	0.250899	NA
Npy6r	18	44403194	44410767	36.74	protein_coding	neuropeptide Y receptor Y6 [Source:MGI Symbol;Acc:MGI:1098590]	18169	0.849978	0.410693	1.64149	0.250195	0.802436	NA	0.849978	-1.69415	1.75726	-0.964091	0.335	NA
Gm7290	7	142310973	142311589	56.89	processed_pseudogene	predicted pseudogene 7290 [Source:MGI Symbol;Acc:MGI:3646633]	NA	0.558234	-1.75869	1.52301	-1.15474	0.248196	NA	0.558234	-1.69237	1.52302	-1.1112	0.266484	NA
Gm43327	3	126234661	126238715	40.72	TEC	predicted gene 43327 [Source:MGI Symbol;Acc:MGI:5663464]	NA	2.00266	0.00155519	0.753342	0.00206439	0.998353	NA	2.00266	-1.69217	0.927778	-1.82389	0.0681683	NA
Ptgs2os2	1	150034794	150040699	39.49	lncRNA	prostaglandin-endoperoxide synthase 2, opposite strand 2 [Source:MGI Symbol;Acc:MGI:5477181]	102639566	0.640702	-0.374174	1.22297	-0.305954	0.75964	NA	0.640702	-1.69079	1.29292	-1.30773	0.190965	NA
U1	18	20977504	20977649	37.67	snRNA	U1 spliceosomal RNA [Source:RFAM;Acc:RF00003]	NA	0.870585	-0.276676	1.0859	-0.25479	0.798885	NA	0.870585	-1.69017	1.23528	-1.36825	0.171235	NA
Gm14769	X	83106939	83107370	42.13	processed_pseudogene	predicted gene 14769 [Source:MGI Symbol;Acc:MGI:3708088]	102638226	0.403719	-1.27437	1.89399	-0.672852	0.501042	NA	0.403719	-1.68895	1.894	-0.891739	0.372533	NA
Gm45490	8	30929775	30932252	40.8	lncRNA	predicted gene 45490 [Source:MGI Symbol;Acc:MGI:5791326]	NA	1.7072	-1.69656	0.883576	-1.92011	0.0548445	NA	1.7072	-1.6869	0.891123	-1.89301	0.058357	NA
AI507597	4	141341337	141342915	57.44	lncRNA	expressed sequence AI507597 [Source:MGI Symbol;Acc:MGI:2140323]	100165	0.910482	-0.060774	1.10143	-0.0551775	0.955997	NA	0.910482	-1.6861	1.26775	-1.32999	0.18352	NA
Gm42665	5	76598548	76599621	48.51	processed_pseudogene	predicted gene 42665 [Source:MGI Symbol;Acc:MGI:5662802]	NA	0.561604	-0.0626605	1.6237	-0.0385912	0.969216	NA	0.561604	-1.68487	1.70607	-0.987573	0.323362	NA
2610034O05Rik	10	80344603	80345457	50.88	TEC	RIKEN cDNA 2610034O05 gene [Source:MGI Symbol;Acc:MGI:1923612]	NA	0.602005	-1.75091	1.41158	-1.24039	0.214831	NA	0.602005	-1.68459	1.41158	-1.19341	0.232711	NA
Fbxw15	9	109381670	109397330	42.97	protein_coding	F-box and WD-40 domain protein 15 [Source:MGI Symbol;Acc:MGI:3505701]	382105	0.45908	-1.75071	2.2509	-0.777784	0.436697	NA	0.45908	-1.6844	2.25092	-0.748315	0.45427	NA
Wdr64	1	175526159	175643300	41.05	protein_coding	WD repeat domain 64 [Source:MGI Symbol;Acc:MGI:1923070]	75820	0.414074	-0.356367	1.80393	-0.19755	0.843397	NA	0.414074	-1.68233	1.85279	-0.908	0.363878	NA
Gm41492	16	90935343	90955977	44.24	lncRNA	predicted gene, 41492 [Source:MGI Symbol;Acc:MGI:5624377]	NA	0.813444	0.967806	1.17999	0.820182	0.412112	NA	0.813444	-1.68022	1.37119	-1.22537	0.220434	NA
Gm45846	7	122630597	122768901	43.43	lncRNA	predicted gene 45846 [Source:MGI Symbol;Acc:MGI:5804961]	NA	0.723547	-0.0510662	1.36651	-0.0373699	0.97019	NA	0.723547	-1.67873	1.46404	-1.14664	0.251529	NA
Gm37474	9	32436441	32438254	42.72	TEC	predicted gene, 37474 [Source:MGI Symbol;Acc:MGI:5610702]	NA	0.996606	-0.360178	1.04645	-0.34419	0.730703	NA	0.996606	-1.67806	1.22414	-1.3708	0.170437	NA
Pmepa1os	2	173118491	173120221	50.32	lncRNA	prostate transmembrane protein, androgen induced 1, opposite strand [Source:MGI Symbol;Acc:MGI:3650161]	NA	0.590642	-1.74401	1.52813	-1.14127	0.253757	NA	0.590642	-1.6777	1.52814	-1.09787	0.272262	NA
2900035J10Rik	1	194415015	194415546	40.41	TEC	RIKEN cDNA 2900035J10 gene [Source:MGI Symbol;Acc:MGI:1920155]	NA	0.611731	-2.2234	1.65393	-1.34432	0.178846	NA	0.611731	-1.67619	1.65394	-1.01346	0.310842	NA
Gm25658	10	97580619	97580746	44.53	snoRNA	predicted gene, 25658 [Source:MGI Symbol;Acc:MGI:5455435]	115485762	1.00593	-1.36225	1.15565	-1.17878	0.238488	NA	1.00593	-1.67217	1.20646	-1.38602	0.165741	NA
Mir7-2	7	78538025	78538121	50.52	miRNA	microRNA 7-2 [Source:MGI Symbol;Acc:MGI:3619437]	723884	0.60511	0.427431	1.43681	0.297487	0.766095	NA	0.60511	-1.67072	1.56734	-1.06595	0.286445	NA
Gm38148	1	3663115	3666126	38.81	TEC	predicted gene, 38148 [Source:MGI Symbol;Acc:MGI:5611376]	NA	0.786557	-2.22815	1.30483	-1.70762	0.0877075	NA	0.786557	-1.66707	1.29449	-1.28782	0.19781	NA
Gm12850	4	107127631	107128066	47.02	processed_pseudogene	predicted gene 12850 [Source:MGI Symbol;Acc:MGI:3651240]	NA	1.67492	-1.4724	0.890494	-1.65347	0.0982363	NA	1.67492	-1.66223	0.927625	-1.79192	0.0731465	NA
Gm12424	4	47101032	47101478	49.44	processed_pseudogene	predicted gene 12424 [Source:MGI Symbol;Acc:MGI:3650991]	NA	0.684508	-1.72718	1.39319	-1.23973	0.215074	NA	0.684508	-1.66086	1.39319	-1.19213	0.233211	NA
1700125H03Rik	8	68821086	68828362	45.54	lncRNA	RIKEN cDNA 1700125H03 gene [Source:MGI Symbol;Acc:MGI:1920859]	73609	0.526682	-1.24453	1.69718	-0.733292	0.46338	NA	0.526682	-1.65911	1.69719	-0.977563	0.328291	NA
Gm37522	1	30872629	30875512	40.6	TEC	predicted gene, 37522 [Source:MGI Symbol;Acc:MGI:5610750]	NA	0.563225	-2.20524	1.42717	-1.54518	0.122302	NA	0.563225	-1.65803	1.42718	-1.16175	0.245336	NA
Gm15997	5	149412521	149461495	47.74	lncRNA	predicted gene 15997 [Source:MGI Symbol;Acc:MGI:3805557]	100415916	2.15314	-0.606272	0.651907	-0.929997	0.352372	NA	2.15314	-1.65217	0.766078	-2.15667	0.0310316	NA
Gm50335	17	34346894	34348384	51.11	lncRNA	predicted gene, 50335 [Source:MGI Symbol;Acc:MGI:6303206]	NA	0.821614	-0.99921	1.19384	-0.836969	0.40261	NA	0.821614	-1.64943	1.29384	-1.27483	0.20237	NA
Gm42775	9	110118020	110123005	45.03	lncRNA	predicted gene 42775 [Source:MGI Symbol;Acc:MGI:5662912]	NA	0.438102	-1.23353	1.69011	-0.729848	0.465483	NA	0.438102	-1.6481	1.69012	-0.97514	0.329491	NA
Gm40650	10	53364318	53390643	44.88	lncRNA	predicted gene, 40650 [Source:MGI Symbol;Acc:MGI:5623535]	NA	0.890051	-0.758762	1.09626	-0.692137	0.488851	NA	0.890051	-1.64806	1.23063	-1.33919	0.180507	NA
Gm33508	17	24752836	24765505	46.53	lncRNA	predicted gene, 33508 [Source:MGI Symbol;Acc:MGI:5592667]	NA	0.96195	-1.27611	1.04752	-1.21822	0.223141	NA	0.96195	-1.64455	1.11842	-1.47042	0.141449	NA
Mpz	1	170978280	170988699	47.42	protein_coding	myelin protein zero [Source:MGI Symbol;Acc:MGI:103177]	17528	9.29587	-1.72863	0.536703	-3.22082	0.00127822	NA	9.29587	-1.64313	0.53595	-3.06583	0.00217064	NA
Gm52981	19	21098516	21225815	41.21	lncRNA	predicted gene, 52981 [Source:MGI Symbol;Acc:MGI:6388863]	NA	1.35707	-0.68101	0.924238	-0.736835	0.461223	NA	1.35707	-1.63948	1.05712	-1.55088	0.120929	NA
Gm30881	16	93605428	93629907	48.02	lncRNA	predicted gene, 30881 [Source:MGI Symbol;Acc:MGI:5590040]	NA	0.921116	-1.72022	1.21429	-1.41664	0.156587	NA	0.921116	-1.63827	1.20914	-1.35491	0.175447	NA
Inmt	6	55147611	55152028	51.24	protein_coding	indolethylamine N-methyltransferase [Source:MGI Symbol;Acc:MGI:102963]	21743	0.696564	-2.23464	2.12534	-1.05143	0.293063	NA	0.696564	-1.63745	2.11807	-0.773086	0.439472	NA
Gm19716	14	59879761	59881833	48.58	transcribed_processed_pseudogene	predicted gene, 19716 [Source:MGI Symbol;Acc:MGI:5011901]	NA	1.19853	-0.110335	0.888091	-0.124239	0.901126	NA	1.19853	-1.63567	1.10774	-1.47659	0.139786	NA
Tuba5-ps	1	134447716	134451877	46.61	unprocessed_pseudogene	tubulin alpha 5, pseudogene [Source:MGI Symbol;Acc:MGI:5580082]	NA	1.74582	-1.01835	0.897649	-1.13446	0.256602	NA	1.74582	-1.6354	0.98154	-1.66615	0.0956827	NA
Gm37553	9	100970176	100971777	35.58	TEC	predicted gene, 37553 [Source:MGI Symbol;Acc:MGI:5610781]	NA	1.79929	-0.464396	0.771909	-0.60162	0.547427	NA	1.79929	-1.63452	0.893648	-1.82904	0.0673931	NA
Gm47757	9	99730336	99740366	45.2	lncRNA	predicted gene, 47757 [Source:MGI Symbol;Acc:MGI:6096905]	NA	3.1289	0.654186	0.63328	1.03301	0.301598	NA	3.1289	-1.63221	0.829201	-1.96842	0.0490197	NA
Gm15512	14	33087908	33092100	55.57	lncRNA	predicted gene 15512 [Source:MGI Symbol;Acc:MGI:3782960]	NA	1.27934	-0.144874	0.875746	-0.165429	0.868606	NA	1.27934	-1.63116	1.09498	-1.48967	0.136311	NA
Mir7078	8	118186004	118186067	50	miRNA	microRNA 7078 [Source:MGI Symbol;Acc:MGI:5530768]	102465653	0.940702	-1.28034	1.05797	-1.21018	0.226209	NA	0.940702	-1.63003	1.12508	-1.44881	0.147391	NA
4930417H01Rik	2	122543967	122563376	42.65	lncRNA	RIKEN cDNA 4930417H01 gene [Source:MGI Symbol;Acc:MGI:3041209]	NA	1.4728	0.329412	0.825713	0.398943	0.689935	NA	1.4728	-1.62934	1.08639	-1.49977	0.133675	NA
Gm45088	7	81568691	81570098	34.02	TEC	predicted gene 45088 [Source:MGI Symbol;Acc:MGI:5753664]	NA	1.83196	0.00254917	0.735102	0.00346779	0.997233	NA	1.83196	-1.62903	0.948861	-1.71682	0.0860115	NA
Hnf4a	2	163348728	163414830	48.32	protein_coding	hepatic nuclear factor 4, alpha [Source:MGI Symbol;Acc:MGI:109128]	15378	0.605515	-2.11887	1.42941	-1.48234	0.138249	NA	0.605515	-1.62232	1.42312	-1.13998	0.254295	NA
Gm48542	12	46853735	46858291	32.54	TEC	predicted gene, 48542 [Source:MGI Symbol;Acc:MGI:6098088]	NA	1.67248	-0.572528	0.767946	-0.745531	0.455951	NA	1.67248	-1.6173	0.90027	-1.79646	0.0724211	NA
Rax	18	66061348	66072858	50.19	protein_coding	retina and anterior neural fold homeobox [Source:MGI Symbol;Acc:MGI:109632]	19434	19.0281	-0.649933	0.447394	-1.45271	0.146305	NA	19.0281	-1.61645	0.467624	-3.45673	0.000546782	NA
1700042O10Rik	11	11818123	11835321	44.82	lncRNA	RIKEN cDNA 1700042O10 gene [Source:MGI Symbol;Acc:MGI:1920571]	73321	0.569942	-2.16338	1.55686	-1.38958	0.164657	NA	0.569942	-1.61616	1.55687	-1.03809	0.299229	NA
Gm44668	7	67017464	67020728	34.76	TEC	predicted gene 44668 [Source:MGI Symbol;Acc:MGI:5753244]	NA	0.560369	-1.68012	1.57566	-1.0663	0.28629	NA	0.560369	-1.6138	1.57566	-1.0242	0.305739	NA
Gm9111	10	126645461	126646169	52.05	processed_pseudogene	predicted gene 9111 [Source:MGI Symbol;Acc:MGI:3779836]	NA	0.634326	-0.242781	1.4723	-0.164899	0.869023	NA	0.634326	-1.61025	1.58203	-1.01784	0.308755	NA
BC028471	5	149291101	149317061	47.58	lncRNA	cDNA sequence BC028471 [Source:MGI Symbol;Acc:MGI:3041249]	NA	1.29661	-1.13305	1.08076	-1.04838	0.294463	NA	1.29661	-1.60524	1.1515	-1.39404	0.163307	NA
Gm42442	5	131726060	131727192	45.63	TEC	predicted gene 42442 [Source:MGI Symbol;Acc:MGI:5662579]	NA	0.603731	-2.15221	1.87967	-1.14499	0.252213	NA	0.603731	-1.605	1.87968	-0.853868	0.393178	NA
Snord98	10	62601355	62601419	36.92	snoRNA	small nucleolar RNA, C/D box 98 [Source:MGI Symbol;Acc:MGI:3819569]	NA	1.49558	-0.859678	0.900132	-0.955057	0.339549	NA	1.49558	-1.60456	1.01751	-1.57695	0.114806	NA
Gm37357	1	161638614	161641736	33.43	TEC	predicted gene, 37357 [Source:MGI Symbol;Acc:MGI:5610585]	NA	3.10903	-0.119512	0.591856	-0.201928	0.839973	NA	3.10903	-1.60171	0.709503	-2.2575	0.0239765	NA
Gm31107	14	68281877	68288779	45.7	lncRNA	predicted gene, 31107 [Source:MGI Symbol;Acc:MGI:5590266]	NA	1.45392	-0.0918237	0.885005	-0.103755	0.917364	NA	1.45392	-1.59949	1.10397	-1.44885	0.14738	NA
Padi6	4	140454666	140469954	52.07	protein_coding	peptidyl arginine deiminase, type VI [Source:MGI Symbol;Acc:MGI:2655198]	242726	2.03132	0.323708	0.72729	0.445088	0.656256	NA	2.03132	-1.59693	0.956901	-1.66885	0.0951464	NA
Gm42866	5	121880480	121883783	43.61	TEC	predicted gene 42866 [Source:MGI Symbol;Acc:MGI:5663003]	NA	1.77226	-1.08592	0.894766	-1.21363	0.224888	NA	1.77226	-1.5967	0.956038	-1.67012	0.0948952	NA
Rnf151	17	24934813	24937037	51.1	protein_coding	ring finger protein 151 [Source:MGI Symbol;Acc:MGI:1914754]	67504	1.68834	-1.09834	0.942258	-1.16565	0.243755	NA	1.68834	-1.59489	1.01344	-1.57374	0.115548	NA
Prr15l	11	96818930	96828656	51.76	protein_coding	proline rich 15-like [Source:MGI Symbol;Acc:MGI:2387599]	217138	0.774315	-2.17515	1.62177	-1.34122	0.179847	NA	0.774315	-1.59278	1.61268	-0.987664	0.323317	NA
Gm16166	10	120764091	120764877	52.86	processed_pseudogene	predicted gene 16166 [Source:MGI Symbol;Acc:MGI:3801807]	NA	0.435613	-0.285092	2.05853	-0.138493	0.889851	NA	0.435613	-1.59078	2.09971	-0.757621	0.448678	NA
Gm47504	10	45457315	45457667	49.01	processed_pseudogene	predicted gene, 47504 [Source:MGI Symbol;Acc:MGI:6096490]	NA	0.444516	-2.13728	1.77522	-1.20395	0.228607	NA	0.444516	-1.59007	1.77522	-0.895699	0.370414	NA
Lhx4	1	155573777	155627430	49.25	protein_coding	LIM homeobox protein 4 [Source:MGI Symbol;Acc:MGI:101776]	16872	4.04228	-1.42524	0.829748	-1.71768	0.0858558	NA	4.04228	-1.58314	0.84272	-1.8786	0.0602986	NA
Gm48207	10	105368845	105370354	43.64	TEC	predicted gene, 48207 [Source:MGI Symbol;Acc:MGI:6097599]	NA	0.521653	-1.64939	1.82017	-0.906173	0.364844	NA	0.521653	-1.58307	1.82018	-0.869733	0.384446	NA
	12	113026959	113027058	59	miRNA		NA	1.18517	-0.0663243	0.962505	-0.068908	0.945063	NA	1.18517	-1.58261	1.16768	-1.35535	0.175307	NA
Gm9626	13	67335451	67336241	53.98	processed_pseudogene	predicted gene 9626 [Source:MGI Symbol;Acc:MGI:3780034]	NA	2.29168	0.343442	0.706197	0.486326	0.626736	NA	2.29168	-1.58106	0.89985	-1.75702	0.0789144	NA
Vip	10	5589218	5597617	37.62	protein_coding	vasoactive intestinal polypeptide [Source:MGI Symbol;Acc:MGI:98933]	22353	2.77451	0.871412	0.701146	1.24284	0.213927	NA	2.77451	-1.58091	0.888273	-1.77976	0.0751157	NA
Gm14388	7	122041246	122041722	46.12	processed_pseudogene	predicted gene 14388 [Source:MGI Symbol;Acc:MGI:3650926]	NA	1.37226	-1.61483	0.922314	-1.75085	0.0799717	NA	1.37226	-1.5802	0.927029	-1.70459	0.0882712	NA
Ren1	1	133278248	133288063	52.02	protein_coding	renin 1 structural [Source:MGI Symbol;Acc:MGI:97898]	19701	2.51529	-2.63885	1.19209	-2.21363	0.0268543	NA	2.51529	-1.58001	1.10171	-1.43414	0.151532	NA
Gm8767	10	29960261	29961330	51.78	processed_pseudogene	predicted gene 8767 [Source:MGI Symbol;Acc:MGI:3647013]	NA	0.441128	-1.16493	1.88285	-0.618704	0.536111	NA	0.441128	-1.5795	1.88286	-0.838887	0.401533	NA
Gm10862	2	4095951	4099300	42.18	lncRNA	predicted gene 10862 [Source:MGI Symbol;Acc:MGI:3641622]	NA	2.18289	-0.754409	0.778214	-0.96941	0.332341	NA	2.18289	-1.579	0.861869	-1.83207	0.066941	NA
Sprr2b	3	92223927	92225392	46.38	protein_coding	small proline-rich protein 2B [Source:MGI Symbol;Acc:MGI:1330352]	20756	0.713684	-0.784378	1.36118	-0.576248	0.564447	NA	0.713684	-1.57865	1.41895	-1.11255	0.265903	NA
Lrrc66	5	73763985	73789869	44.64	protein_coding	leucine rich repeat containing 66 [Source:MGI Symbol;Acc:MGI:2387634]	231296	0.525363	0.264733	1.90987	0.138613	0.889756	NA	0.525363	-1.57815	1.95931	-0.80546	0.420554	NA
Acmsd	1	127657150	127695715	42.45	protein_coding	amino carboxymuconate semialdehyde decarboxylase [Source:MGI Symbol;Acc:MGI:2386323]	266645	0.510551	-1.64353	1.43441	-1.14579	0.251884	NA	0.510551	-1.57721	1.43442	-1.09955	0.27153	NA
Gm47933	9	101634952	101636062	38.43	processed_pseudogene	predicted gene, 47933 [Source:MGI Symbol;Acc:MGI:6097195]	NA	2.57322	-0.644469	0.722864	-0.891549	0.372635	NA	2.57322	-1.57525	0.807021	-1.95193	0.0509468	NA
Gm9619	8	92415002	92415763	53.94	processed_pseudogene	predicted gene 9619 [Source:MGI Symbol;Acc:MGI:3780027]	NA	0.764127	-0.750864	1.28486	-0.584393	0.558956	NA	0.764127	-1.57102	1.34946	-1.16418	0.244352	NA
Gm3687	5	63851397	63851856	52.39	processed_pseudogene	predicted gene 3687 [Source:MGI Symbol;Acc:MGI:3781863]	NA	0.641929	-2.11364	1.45774	-1.44994	0.147076	NA	0.641929	-1.56642	1.45775	-1.07455	0.282576	NA
Gm24362	4	135745382	135745797	43.27	lncRNA	predicted gene, 24362 [Source:MGI Symbol;Acc:MGI:5454139]	NA	0.546027	-1.16658	1.53766	-0.758674	0.448048	NA	0.546027	-1.56629	1.54136	-1.01618	0.309546	NA
	3	117116590	117116654	61.54	miRNA		NA	0.519716	-1.15342	1.68161	-0.685904	0.492773	NA	0.519716	-1.56506	1.68599	-0.928276	0.353265	NA
4930451I11Rik	7	126429640	126430811	52.9	protein_coding	RIKEN cDNA 4930451I11 gene [Source:MGI Symbol;Acc:MGI:1925368]	78118	0.755259	-0.408146	1.16043	-0.351721	0.725048	NA	0.755259	-1.56445	1.275	-1.22702	0.219816	NA
Gm18592	12	83789536	83789811	52.9	processed_pseudogene	predicted gene, 18592 [Source:MGI Symbol;Acc:MGI:5010777]	NA	0.480057	-2.11155	1.78189	-1.18501	0.236015	NA	0.480057	-1.56434	1.7819	-0.877907	0.379994	NA
Gm43523	5	14292476	14295353	36.97	TEC	predicted gene 43523 [Source:MGI Symbol;Acc:MGI:5663660]	NA	0.549988	-2.59127	1.84468	-1.40472	0.160103	NA	0.549988	-1.56317	1.84469	-0.847386	0.39678	NA
Gm46224	10	51402436	51407257	45.42	lncRNA	predicted gene, 46224 [Source:MGI Symbol;Acc:MGI:5825861]	NA	0.418419	-0.665679	2.15558	-0.308817	0.757461	NA	0.418419	-1.56115	2.15559	-0.724235	0.468921	NA
Olfr214	6	116531196	116537572	38.2	protein_coding	olfactory receptor 214 [Source:MGI Symbol;Acc:MGI:3030048]	258754	0.61274	-1.12755	1.34989	-0.835292	0.403554	NA	0.61274	-1.55792	1.35753	-1.14761	0.251128	NA
Cstl1	2	148592278	148597353	45.65	protein_coding	cystatin-like 1 [Source:MGI Symbol;Acc:MGI:2652834]	228756	0.598864	0.852851	1.73914	0.490387	0.62386	NA	0.598864	-1.55686	1.83824	-0.846933	0.397033	NA
Gm14523	X	23230745	23231302	62.01	transcribed_processed_pseudogene	predicted gene 14523 [Source:MGI Symbol;Acc:MGI:3710228]	NA	0.716739	-1.1372	1.48924	-0.763612	0.445099	NA	0.716739	-1.55652	1.495	-1.04115	0.297806	NA
Gm45081	7	65728650	65729221	42.83	lncRNA	predicted gene 45081 [Source:MGI Symbol;Acc:MGI:5753657]	NA	0.794958	0.567081	1.06057	0.534696	0.59286	NA	0.794958	-1.5565	1.26741	-1.2281	0.219411	NA
3110015C05Rik	13	111348001	111365965	41.85	lncRNA	RIKEN cDNA 3110015C05 gene [Source:MGI Symbol;Acc:MGI:1920379]	73129	0.486269	-1.62177	1.48525	-1.09192	0.27487	NA	0.486269	-1.55545	1.48526	-1.04726	0.29498	NA
Trim10	17	37180466	37188725	46.33	protein_coding	tripartite motif-containing 10 [Source:MGI Symbol;Acc:MGI:1338757]	19824	6.39946	-1.3737	0.674624	-2.03624	0.041726	NA	6.39946	-1.55445	0.684977	-2.26934	0.0232475	NA
Gm47625	10	116120454	116122248	42.67	TEC	predicted gene, 47625 [Source:MGI Symbol;Acc:MGI:6096692]	NA	0.566884	-0.706077	1.35248	-0.522062	0.601627	NA	0.566884	-1.55257	1.4173	-1.09544	0.273323	NA
4933402J15Rik	14	74592967	74607181	39.67	lncRNA	RIKEN cDNA 4933402J15 gene [Source:MGI Symbol;Acc:MGI:1921675]	74425	0.428162	-0.17583	1.75364	-0.100266	0.920133	NA	0.428162	-1.55183	1.75806	-0.882692	0.377403	NA
Gm9174	14	70597636	70597890	49.8	processed_pseudogene	predicted pseudogene 9174 [Source:MGI Symbol;Acc:MGI:3643688]	NA	0.764741	-0.38723	1.19462	-0.324144	0.745829	NA	0.764741	-1.55035	1.30693	-1.18625	0.235523	NA
Nkx6-1	5	101806005	101812862	52.74	protein_coding	NK6 homeobox 1 [Source:MGI Symbol;Acc:MGI:1206039]	18096	46.0076	-1.04996	0.4266	-2.46123	0.0138462	0.103672	46.0076	-1.54961	0.431546	-3.59084	0.000329613	0.0569352
S100a14	3	90434163	90436144	53.03	protein_coding	S100 calcium binding protein A14 [Source:MGI Symbol;Acc:MGI:1913416]	66166	0.514212	-1.61351	1.55661	-1.03655	0.299944	NA	0.514212	-1.54719	1.55662	-0.993944	0.32025	NA
Gm43122	5	116780795	116968613	45.45	lncRNA	predicted gene 43122 [Source:MGI Symbol;Acc:MGI:5663259]	NA	0.482831	-1.60876	1.8981	-0.847561	0.396682	NA	0.482831	-1.54244	1.89811	-0.81262	0.416436	NA
Gm49205	14	104718927	104719719	52.21	processed_pseudogene	predicted gene, 49205 [Source:MGI Symbol;Acc:MGI:6118655]	NA	0.692477	-1.12964	1.36022	-0.830489	0.406262	NA	0.692477	-1.54213	1.36575	-1.12915	0.258834	NA
Cer1	4	82799988	82803385	44.14	protein_coding	cerberus 1, DAN family BMP antagonist [Source:MGI Symbol;Acc:MGI:1201414]	12622	1.26761	-0.863798	1.18114	-0.731323	0.464582	NA	1.26761	-1.54186	1.26508	-1.21878	0.222926	NA
Gm13483	2	50186822	50323979	39.29	lncRNA	predicted gene 13483 [Source:MGI Symbol;Acc:MGI:3651423]	100502624	1.79103	-0.748988	0.809415	-0.925345	0.354786	NA	1.79103	-1.54081	0.899745	-1.7125	0.0868055	NA
H2bc3	13	23930717	23931224	56.5	protein_coding	H2B clustered histone 3 [Source:MGI Symbol;Acc:MGI:2448377]	319178	2.25109	-0.397051	0.66362	-0.598311	0.549633	NA	2.25109	-1.54037	0.797121	-1.93242	0.0533074	NA
Gm45507	7	138492693	138496404	43.78	lncRNA	predicted gene 45507 [Source:MGI Symbol;Acc:MGI:5791343]	NA	0.77589	0.0607669	1.28317	0.0473569	0.962229	NA	0.77589	-1.54023	1.42665	-1.07961	0.280317	NA
Msmp	4	43583216	43584494	54.65	protein_coding	microseminoprotein, prostate associated [Source:MGI Symbol;Acc:MGI:3652339]	100039672	0.559086	0.850053	1.41847	0.599273	0.548991	NA	0.559086	-1.53646	1.53664	-0.999877	0.31737	NA
Pde6b	5	108536257	108580263	44.51	protein_coding	phosphodiesterase 6B, cGMP, rod receptor, beta polypeptide [Source:MGI Symbol;Acc:MGI:97525]	18587	0.428546	-0.639454	1.88161	-0.339844	0.733974	NA	0.428546	-1.53619	1.88586	-0.814579	0.415313	NA
Tmem249	15	76417413	76419566	54.97	protein_coding	transmembrane protein 249 [Source:MGI Symbol;Acc:MGI:3647471]	666504	2.38214	0.0970691	0.802332	0.120984	0.903704	NA	2.38214	-1.53611	0.92603	-1.65881	0.0971544	NA
Gm4322	1	150144677	150145012	47.02	processed_pseudogene	predicted gene 4322 [Source:MGI Symbol;Acc:MGI:3782503]	NA	1.3934	-0.977146	0.909041	-1.07492	0.282411	NA	1.3934	-1.53473	1.00491	-1.52723	0.126704	NA
Smlr1	10	25403841	25412165	44.46	protein_coding	small leucine-rich protein 1 [Source:MGI Symbol;Acc:MGI:1922856]	100504474	1.61327	-1.33879	0.927946	-1.44275	0.149092	NA	1.61327	-1.53426	0.964321	-1.59103	0.111603	NA
Gm38263	1	123487112	123490170	38.48	TEC	predicted gene, 38263 [Source:MGI Symbol;Acc:MGI:5611491]	NA	0.704138	-1.11617	1.27221	-0.877346	0.380299	NA	0.704138	-1.53426	1.27882	-1.19974	0.23024	NA
1700025A08Rik	5	67764561	67765169	62.56	TEC	RIKEN cDNA 1700025A08 gene [Source:MGI Symbol;Acc:MGI:1916650]	NA	0.537663	-1.60005	1.42008	-1.12673	0.259857	NA	0.537663	-1.53373	1.42009	-1.08003	0.280131	NA
Gvin3	7	106195950	106203242	41.48	unprocessed_pseudogene	GTPase, very large interferon inducible, family member 3 [Source:MGI Symbol;Acc:MGI:3584360]	NA	2.91289	0.205465	0.688431	0.298454	0.765357	NA	2.91289	-1.53292	0.832449	-1.84146	0.065554	NA
5330411O13Rik	7	78468033	78470411	44.98	lncRNA	RIKEN cDNA 5330411O13 gene [Source:MGI Symbol;Acc:MGI:1923923]	NA	0.957187	-3.05765	1.24226	-2.46137	0.0138408	NA	0.957187	-1.53277	1.23117	-1.24497	0.213144	NA
Vmn1r200	13	22574543	22584222	39.21	protein_coding	vomeronasal 1 receptor 200 [Source:MGI Symbol;Acc:MGI:2159660]	171246	0.555111	-1.59741	1.3422	-1.19014	0.233989	NA	0.555111	-1.53109	1.3422	-1.14073	0.253982	NA
Gm26971	8	121247354	121248425	58.86	lncRNA	predicted gene, 26971 [Source:MGI Symbol;Acc:MGI:5504086]	NA	0.703231	-0.409354	1.22213	-0.334952	0.737662	NA	0.703231	-1.53067	1.32755	-1.15301	0.248907	NA
4933424M12Rik	4	107640917	107647118	50.77	lncRNA	RIKEN cDNA 4933424M12 gene [Source:MGI Symbol;Acc:MGI:1914798]	67548	4.32473	-1.08944	0.488765	-2.22896	0.0258166	NA	4.32473	-1.52925	0.531757	-2.87585	0.00402941	NA
Slc17a3	13	24023417	24044699	41.32	protein_coding	solute carrier family 17 (sodium phosphate), member 3 [Source:MGI Symbol;Acc:MGI:2389216]	105355	0.621154	-2.07404	1.44847	-1.43189	0.152175	NA	0.621154	-1.52683	1.44847	-1.0541	0.291838	NA
Gm49298	14	61696716	61697170	53.19	processed_pseudogene	predicted gene, 49298 [Source:MGI Symbol;Acc:MGI:6118793]	NA	0.410407	-2.07361	1.78845	-1.15945	0.246275	NA	0.410407	-1.5264	1.78846	-0.853471	0.393398	NA
Gm50170	18	67255803	67258396	45.07	TEC	predicted gene, 50170 [Source:MGI Symbol;Acc:MGI:6302938]	NA	0.857175	-1.98686	1.45095	-1.36935	0.170888	NA	0.857175	-1.52626	1.39813	-1.09164	0.27499	NA
Nkx6-3	8	23643285	23648964	54.67	protein_coding	NK6 homeobox 3 [Source:MGI Symbol;Acc:MGI:1921811]	74561	1.27526	-1.5464	1.26855	-1.21902	0.222835	NA	1.27526	-1.52567	1.27369	-1.19783	0.230982	NA
Gm39271	8	123500774	123502162	45.72	lncRNA	predicted gene, 39271 [Source:MGI Symbol;Acc:MGI:5622156]	NA	1.47405	-1.28598	1.02641	-1.25289	0.210244	NA	1.47405	-1.52506	1.07298	-1.42133	0.155221	NA
Stap1	5	86219605	86253984	40.23	protein_coding	signal transducing adaptor family member 1 [Source:MGI Symbol;Acc:MGI:1926193]	56792	0.71553	-0.693132	1.20085	-0.577201	0.563803	NA	0.71553	-1.52324	1.27121	-1.19826	0.230816	NA
Arl4aos	12	40088098	40090026	41.63	lncRNA	ADP-ribosylation factor-like 4A, opposite strand [Source:MGI Symbol;Acc:MGI:2151103]	100043606	0.628532	0.106339	1.15875	0.0917697	0.926881	NA	0.628532	-1.52252	1.31812	-1.15507	0.248063	NA
Gm24967	4	108324141	108324247	45.79	snRNA	predicted gene, 24967 [Source:MGI Symbol;Acc:MGI:5454744]	115490091	1.19629	-0.601481	1.0791	-0.557389	0.577262	NA	1.19629	-1.52059	1.21813	-1.2483	0.21192	NA
4933427G23Rik	5	24020616	24036895	45.92	lncRNA	RIKEN cDNA 4933427G23 gene [Source:MGI Symbol;Acc:MGI:3036235]	NA	2.0904	0.561391	0.733307	0.76556	0.443938	NA	2.0904	-1.52038	0.968292	-1.57016	0.116377	NA
Gm34035	17	3320956	3333545	47.05	lncRNA	predicted gene, 34035 [Source:MGI Symbol;Acc:MGI:5593194]	NA	0.850546	-0.387392	1.13284	-0.341966	0.732377	NA	0.850546	-1.52031	1.24725	-1.21893	0.222871	NA
Atp6v1e2	17	87251537	87255325	48.14	protein_coding	ATPase, H+ transporting, lysosomal V1 subunit E2 [Source:MGI Symbol;Acc:MGI:1922165]	74915	1.32574	-0.55917	0.936885	-0.596839	0.550615	NA	1.32574	-1.5201	1.07059	-1.41988	0.155644	NA
Gm12229	11	54637183	54637650	43.16	processed_pseudogene	predicted gene 12229 [Source:MGI Symbol;Acc:MGI:3649743]	NA	0.570424	-0.138178	1.69068	-0.0817295	0.934862	NA	0.570424	-1.51744	1.69557	-0.894942	0.370818	NA
Gm42843	3	56071375	56074990	33.99	TEC	predicted gene 42843 [Source:MGI Symbol;Acc:MGI:5662980]	NA	1.3485	-0.579021	0.92195	-0.62804	0.529978	NA	1.3485	-1.5173	1.05313	-1.44075	0.149654	NA
Gm48883	13	32016888	32018719	44.92	TEC	predicted gene, 48883 [Source:MGI Symbol;Acc:MGI:6098639]	NA	0.473291	-1.10195	1.73199	-0.636235	0.524624	NA	0.473291	-1.51653	1.732	-0.875596	0.38125	NA
Gm44549	7	118367240	118367816	50.26	lncRNA	predicted gene 44549 [Source:MGI Symbol;Acc:MGI:5753125]	NA	0.642265	0.549648	1.44496	0.380389	0.703656	NA	0.642265	-1.51646	1.53347	-0.988906	0.322709	NA
Gm11413	4	83296554	83308905	44.5	lncRNA	predicted gene 11413 [Source:MGI Symbol;Acc:MGI:3650701]	790913	5.45661	-1.08115	0.486687	-2.22145	0.0263202	NA	5.45661	-1.51535	0.518641	-2.92177	0.00348052	NA
Gm22334	2	155494812	155494944	51.13	snoRNA	predicted gene, 22334 [Source:MGI Symbol;Acc:MGI:5452111]	115486131	0.450941	0.257402	1.57476	0.163455	0.87016	NA	0.450941	-1.51517	1.62678	-0.931396	0.351649	NA
Gm45634	8	59055639	59057628	40.4	TEC	predicted gene 45634 [Source:MGI Symbol;Acc:MGI:5791470]	NA	1.24842	-1.21565	1.07379	-1.13211	0.257588	NA	1.24842	-1.51467	1.12817	-1.34258	0.179407	NA
Gm14261	2	168608063	168610030	53.25	lncRNA	predicted gene 14261 [Source:MGI Symbol;Acc:MGI:3649583]	105244370	0.495092	0.840481	1.49774	0.561167	0.574683	NA	0.495092	-1.5145	1.60772	-0.942018	0.346184	NA
Alkbh3os1	2	93810379	93813920	46.5	lncRNA	alkB homolog 3, opposite strand 1 [Source:MGI Symbol;Acc:MGI:1918102]	70852	0.895456	-1.18482	1.34815	-0.878854	0.37948	NA	0.895456	-1.51373	1.40021	-1.08107	0.279665	NA
Mir7056	7	46732914	46732972	61.02	miRNA	microRNA 7056 [Source:MGI Symbol;Acc:MGI:5531078]	102465639	0.579544	0.870674	1.33752	0.650964	0.51507	NA	0.579544	-1.51264	1.46201	-1.03463	0.300841	NA
Gm8731	18	60912055	60912466	53.4	processed_pseudogene	predicted gene 8731 [Source:MGI Symbol;Acc:MGI:3644566]	NA	1.36163	0.86312	1.15174	0.749407	0.453612	NA	1.36163	-1.51042	1.3571	-1.11298	0.265719	NA
Mir681	12	69810609	69810718	60.91	miRNA	microRNA 681 [Source:MGI Symbol;Acc:MGI:3629893]	751538	0.505805	-1.0949	1.51504	-0.722684	0.469874	NA	0.505805	-1.50997	1.52026	-0.99323	0.320598	NA
Gm6123	1	4841354	4842422	48.92	processed_pseudogene	predicted gene 6123 [Source:MGI Symbol;Acc:MGI:3647047]	NA	1.63346	-0.247747	0.771996	-0.320918	0.748273	NA	1.63346	-1.50862	0.952145	-1.58444	0.113094	NA
Gm2065	9	82996161	82998917	43.09	TEC	predicted gene 2065 [Source:MGI Symbol;Acc:MGI:3780232]	NA	0.990633	-2.99153	1.31612	-2.27299	0.023027	NA	0.990633	-1.50841	1.24274	-1.21378	0.224831	NA
Gm29770	17	53661540	53661849	46.77	processed_pseudogene	predicted gene, 29770 [Source:MGI Symbol;Acc:MGI:5588929]	NA	0.57575	-1.57445	1.44493	-1.08964	0.275874	NA	0.57575	-1.50813	1.44494	-1.04373	0.296608	NA
Gm13684	2	83568126	83590209	42.99	lncRNA	predicted gene 13684 [Source:MGI Symbol;Acc:MGI:3649340]	NA	0.543186	-1.09051	1.28448	-0.848993	0.395885	NA	0.543186	-1.50645	1.29076	-1.1671	0.243169	NA
Gm44068	6	143934466	143936593	37.92	TEC	predicted gene, 44068 [Source:MGI Symbol;Acc:MGI:5690460]	NA	0.508838	-0.212958	1.54702	-0.137657	0.890512	NA	0.508838	-1.50645	1.60014	-0.941453	0.346473	NA
Gm37479	1	129760885	129764725	35.25	TEC	predicted gene, 37479 [Source:MGI Symbol;Acc:MGI:5610707]	NA	0.516886	0.83147	1.66017	0.500836	0.616487	NA	0.516886	-1.50637	1.7588	-0.856477	0.391734	NA
Gm13625	2	69701756	69702546	33.12	lncRNA	predicted gene 13625 [Source:MGI Symbol;Acc:MGI:3709621]	NA	0.953619	-0.854443	1.20057	-0.711697	0.476652	NA	0.953619	-1.50567	1.29862	-1.15944	0.246278	NA
Gm8254	8	34789007	34789978	51.03	processed_pseudogene	predicted gene 8254 [Source:MGI Symbol;Acc:MGI:3647610]	NA	0.504275	-1.08838	1.75247	-0.621058	0.534561	NA	0.504275	-1.50296	1.75247	-0.857623	0.391101	NA
Ppp1r1c	2	79538124	79648840	38.79	protein_coding	protein phosphatase 1, regulatory inhibitor subunit 1C [Source:MGI Symbol;Acc:MGI:1923185]	75276	3.56311	-1.73187	0.774689	-2.23557	0.02538	NA	3.56311	-1.50183	0.76251	-1.96959	0.048885	NA
Ap3m1-ps	10	82421260	82422517	42.21	processed_pseudogene	adaptor-related protein complex 3, mu 1 subunit, pseudogene [Source:MGI Symbol;Acc:MGI:3645307]	NA	2.15982	-0.904365	0.677763	-1.33434	0.182093	NA	2.15982	-1.50023	0.754503	-1.98837	0.0467703	NA
Nobox	6	43280608	43286488	49.21	protein_coding	NOBOX oogenesis homeobox [Source:MGI Symbol;Acc:MGI:108011]	18291	0.806298	-1.5664	1.27173	-1.23171	0.218058	NA	0.806298	-1.50008	1.27173	-1.17956	0.238177	NA
Gm31522	11	81873945	81910793	46.61	lncRNA	predicted gene, 31522 [Source:MGI Symbol;Acc:MGI:5590681]	NA	0.452841	-0.60425	1.62357	-0.372173	0.709764	NA	0.452841	-1.49972	1.62358	-0.923715	0.355635	NA
Gm44776	8	3710599	3710979	47.77	processed_pseudogene	predicted gene 44776 [Source:MGI Symbol;Acc:MGI:5753352]	NA	0.889321	0.134149	1.01862	0.131697	0.895224	NA	0.889321	-1.49958	1.19729	-1.25248	0.210396	NA
Gm37630	1	149284232	149285687	33.52	TEC	predicted gene, 37630 [Source:MGI Symbol;Acc:MGI:5610858]	NA	0.424074	-1.56538	1.79846	-0.8704	0.384082	NA	0.424074	-1.49906	1.79847	-0.83352	0.404552	NA
Gm48286	12	111583304	111603822	41.7	lncRNA	predicted gene, 48286 [Source:MGI Symbol;Acc:MGI:6097722]	NA	0.732699	-1.59971	1.3592	-1.17694	0.239218	NA	0.732699	-1.49882	1.35309	-1.1077	0.26799	NA
Gm3621	19	28950439	28951477	45.33	processed_pseudogene	predicted gene 3621 [Source:MGI Symbol;Acc:MGI:3781797]	NA	1.23953	-0.55836	0.889736	-0.627556	0.530295	NA	1.23953	-1.49663	1.02596	-1.45876	0.144631	NA
Gm14799	X	7908704	7909132	53.85	processed_pseudogene	predicted gene 14799 [Source:MGI Symbol;Acc:MGI:3705567]	NA	3.12822	-0.376709	0.627943	-0.59991	0.548566	NA	3.12822	-1.49658	0.714332	-2.09508	0.0361639	NA
Gm47026	10	119489969	119492300	45.63	TEC	predicted gene, 47026 [Source:MGI Symbol;Acc:MGI:6095717]	NA	1.40538	-0.383594	0.999527	-0.383776	0.701144	NA	1.40538	-1.49647	1.13347	-1.32026	0.186748	NA
H3f4	11	58852599	58853364	59.4	protein_coding	H3.4 histone [Source:MGI Symbol;Acc:MGI:3651326]	382523	3.94784	-0.431274	0.486257	-0.886927	0.375118	NA	3.94784	-1.49375	0.582179	-2.56579	0.0102941	NA
Kif12	4	63083867	63090368	54.86	protein_coding	kinesin family member 12 [Source:MGI Symbol;Acc:MGI:1098232]	16552	1.63327	0.0242289	0.869017	0.0278808	0.977757	NA	1.63327	-1.49087	1.05012	-1.41972	0.15569	NA
Gm8227	13	74529748	74530318	54.12	processed_pseudogene	predicted gene 8227 [Source:MGI Symbol;Acc:MGI:3648589]	NA	0.57543	-0.654715	1.38487	-0.472761	0.636383	NA	0.57543	-1.49025	1.44688	-1.02997	0.303024	NA
Gm43984	6	134061564	134064427	42.95	TEC	predicted gene, 43984 [Source:MGI Symbol;Acc:MGI:5690376]	NA	0.697064	-0.658187	1.19884	-0.549022	0.58299	NA	0.697064	-1.48708	1.26914	-1.17173	0.241307	NA
Il5ra	6	106687318	106725998	40.4	protein_coding	interleukin 5 receptor, alpha [Source:MGI Symbol;Acc:MGI:96558]	16192	1.39488	-0.378807	0.85176	-0.444734	0.656512	NA	1.39488	-1.48588	1.00745	-1.47489	0.140241	NA
	13	74072704	74072829	57.14	miRNA		NA	0.629715	-2.49228	1.40412	-1.77498	0.0759015	NA	0.629715	-1.48384	1.39647	-1.06256	0.287982	NA
Gm5912	8	96304099	96305536	54.8	processed_pseudogene	predicted gene 5912 [Source:MGI Symbol;Acc:MGI:3645264]	NA	0.599686	-0.166641	1.39376	-0.119562	0.90483	NA	0.599686	-1.4836	1.45548	-1.01932	0.308051	NA
Tsga10ip	19	5440077	5452554	49.04	protein_coding	testis specific 10 interacting protein [Source:MGI Symbol;Acc:MGI:1925556]	78306	1.00885	-1.97688	1.11333	-1.77565	0.0757914	NA	1.00885	-1.48318	1.03753	-1.42953	0.152851	NA
Gm29438	6	72081185	72083797	43.21	TEC	predicted gene 29438 [Source:MGI Symbol;Acc:MGI:5580144]	NA	0.943755	-0.798991	1.09201	-0.731667	0.464372	NA	0.943755	-1.48254	1.20291	-1.23246	0.217778	NA
Gm34350	7	67468998	67479366	45.88	lncRNA	predicted gene, 34350 [Source:MGI Symbol;Acc:MGI:5593509]	NA	0.406497	-0.586372	2.1605	-0.271405	0.786079	NA	0.406497	-1.48185	2.16052	-0.685877	0.492791	NA
Gm35876	6	146929499	146929957	44.66	processed_pseudogene	predicted gene, 35876 [Source:MGI Symbol;Acc:MGI:5595035]	NA	0.588446	0.432544	1.37245	0.315161	0.752639	NA	0.588446	-1.47985	1.49481	-0.989993	0.322178	NA
Gm5940	X	79500348	79501415	45.79	processed_pseudogene	predicted gene 5940 [Source:MGI Symbol;Acc:MGI:3648847]	NA	0.77594	-1.16936	1.16684	-1.00216	0.316267	NA	0.77594	-1.47899	1.22444	-1.2079	0.227087	NA
Gm43152	5	149322955	149324592	48.29	TEC	predicted gene 43152 [Source:MGI Symbol;Acc:MGI:5663289]	NA	0.824191	-0.511056	1.02688	-0.497678	0.618711	NA	0.824191	-1.47849	1.17554	-1.25772	0.208494	NA
Kcnj1	9	32283789	32310493	45.83	protein_coding	potassium inwardly-rectifying channel, subfamily J, member 1 [Source:MGI Symbol;Acc:MGI:1927248]	56379	0.458901	-2.50594	1.7783	-1.40918	0.158782	NA	0.458901	-1.47783	1.7783	-0.831034	0.405955	NA
Gm43503	5	44837536	44840943	40.85	TEC	predicted gene 43503 [Source:MGI Symbol;Acc:MGI:5663640]	NA	0.6174	-0.6613	1.49863	-0.44127	0.659018	NA	0.6174	-1.47763	1.55384	-0.950951	0.341629	NA
Gm10874	5	138361981	138386549	39.9	lncRNA	predicted gene 10874 [Source:MGI Symbol;Acc:MGI:3704261]	100303731	0.482531	0.885677	2.1057	0.420609	0.674041	NA	0.482531	-1.47626	2.18563	-0.67544	0.499397	NA
Gm38405	7	99519873	99538565	45.23	lncRNA	predicted gene, 38405 [Source:MGI Symbol;Acc:MGI:5621290]	NA	1.13006	0.078803	0.918063	0.0858361	0.931597	NA	1.13006	-1.47571	1.13397	-1.30136	0.193134	NA
Gm11790	11	121056297	121056751	46.15	processed_pseudogene	predicted gene 11790 [Source:MGI Symbol;Acc:MGI:3649211]	NA	0.676734	-0.155753	1.35609	-0.114854	0.908561	NA	0.676734	-1.47571	1.41985	-1.03934	0.298645	NA
Btf3-ps3	X	135240930	135241417	46.72	processed_pseudogene	basic transcription factor 3, pseudogene 3 [Source:MGI Symbol;Acc:MGI:3647336]	NA	0.474017	0.864229	1.65117	0.523403	0.600694	NA	0.474017	-1.47562	1.75046	-0.842988	0.399235	NA
Gm16316	2	163526924	163534199	45.59	lncRNA	predicted gene 16316 [Source:MGI Symbol;Acc:MGI:3826530]	NA	0.58203	-1.05955	1.34439	-0.788122	0.430625	NA	0.58203	-1.47474	1.3503	-1.09215	0.274765	NA
Gm32886	15	83142149	83142298	47.33	processed_pseudogene	predicted gene, 32886 [Source:MGI Symbol;Acc:MGI:5592045]	NA	0.602829	-0.648232	1.39845	-0.463536	0.64298	NA	0.602829	-1.47466	1.45876	-1.0109	0.312064	NA
Gm9105	7	108986685	108988082	50.57	processed_pseudogene	predicted gene 9105 [Source:MGI Symbol;Acc:MGI:3648833]	NA	0.517524	-0.10338	1.6372	-0.0631442	0.949652	NA	0.517524	-1.47216	1.64126	-0.896975	0.369732	NA
Gm14774	X	87079977	87080512	41.04	processed_pseudogene	predicted gene 14774 [Source:MGI Symbol;Acc:MGI:3705616]	NA	0.726897	0.687022	1.34819	0.509589	0.61034	NA	0.726897	-1.472	1.49073	-0.987435	0.323429	NA
Gm18786	18	75069351	75071391	48.11	processed_pseudogene	predicted gene, 18786 [Source:MGI Symbol;Acc:MGI:5010971]	NA	2.45209	-0.195586	0.640449	-0.305389	0.76007	NA	2.45209	-1.47161	0.767116	-1.91837	0.0550637	NA
Mab21l2	3	86452888	86455936	47.75	protein_coding	mab-21-like 2 [Source:MGI Symbol;Acc:MGI:1346022]	23937	299.673	-1.22353	0.476206	-2.56933	0.0101896	0.0867846	299.673	-1.46989	0.476601	-3.08411	0.00204163	0.130684
4933438B17Rik	5	127104441	127165593	41.97	lncRNA	RIKEN cDNA 4933438B17 gene [Source:MGI Symbol;Acc:MGI:1918497]	71247	0.459608	0.417983	1.90268	0.219681	0.82612	NA	0.459608	-1.4676	1.95606	-0.750287	0.453082	NA
Cnfn	7	25067045	25069149	58.29	protein_coding	cornifelin [Source:MGI Symbol;Acc:MGI:1919633]	72383	0.395367	-0.572121	1.95681	-0.292375	0.77	NA	0.395367	-1.4676	1.95682	-0.749992	0.45326	NA
Snai3	8	123180947	123187472	53.89	protein_coding	snail family zinc finger 3 [Source:MGI Symbol;Acc:MGI:1353563]	30927	0.533785	-2.01389	1.55643	-1.29391	0.195695	NA	0.533785	-1.46668	1.55644	-0.942329	0.346024	NA
Gm18270	17	22005837	22008312	35.9	processed_pseudogene	predicted gene, 18270 [Source:MGI Symbol;Acc:MGI:5010455]	NA	0.433315	-1.53208	2.29193	-0.668466	0.503836	NA	0.433315	-1.46576	2.29194	-0.639526	0.522481	NA
Gm48853	9	44243981	44245683	48.44	lncRNA	predicted gene, 48853 [Source:MGI Symbol;Acc:MGI:6098590]	NA	1.56252	-0.995505	0.88174	-1.12902	0.258888	NA	1.56252	-1.46551	0.95393	-1.53628	0.124469	NA
Gm44800	8	9648799	9650653	38.01	TEC	predicted gene 44800 [Source:MGI Symbol;Acc:MGI:5753376]	NA	0.83079	-0.331552	1.23549	-0.268358	0.788424	NA	0.83079	-1.46507	1.37617	-1.0646	0.287056	NA
Gm37247	9	108066197	108066926	47.53	TEC	predicted gene, 37247 [Source:MGI Symbol;Acc:MGI:5610475]	NA	0.534237	0.410059	1.35818	0.301919	0.762714	NA	0.534237	-1.46374	1.47858	-0.989963	0.322192	NA
E130310I04Rik	16	34763545	34779364	48.31	lncRNA	RIKEN cDNA E130310I04 gene [Source:MGI Symbol;Acc:MGI:3046461]	278725	1.15237	-0.882836	1.00625	-0.877356	0.380293	NA	1.15237	-1.46365	1.09802	-1.33299	0.182535	NA
Tfap2a	13	40868778	40891852	48.39	protein_coding	transcription factor AP-2, alpha [Source:MGI Symbol;Acc:MGI:104671]	21418	38.4462	-1.48643	0.471415	-3.15312	0.00161536	0.0340655	38.4462	-1.46346	0.471881	-3.10133	0.00192653	0.126371
1700003G18Rik	7	115680994	115692394	38.71	lncRNA	RIKEN cDNA 1700003G18 gene [Source:MGI Symbol;Acc:MGI:1916600]	69350	0.967725	-1.55319	1.21898	-1.27417	0.202603	NA	0.967725	-1.46328	1.21306	-1.20627	0.227712	NA
Selenok-ps5	13	62273543	62273820	49.64	processed_pseudogene	selenoprotein K, pseudogene 5 [Source:MGI Symbol;Acc:MGI:5012170]	NA	0.72757	-0.33998	1.46479	-0.232101	0.81646	NA	0.72757	-1.46212	1.55383	-0.940974	0.346718	NA
Gm28876	15	103004578	103010538	44.96	lncRNA	predicted gene 28876 [Source:MGI Symbol;Acc:MGI:5579582]	NA	1.13127	-1.97329	1.14692	-1.72051	0.0853392	NA	1.13127	-1.46142	1.07058	-1.36507	0.17223	NA
Gm37331	1	25335593	25338967	36.5	TEC	predicted gene, 37331 [Source:MGI Symbol;Acc:MGI:5610559]	NA	1.06525	-0.301081	0.963514	-0.312482	0.754674	NA	1.06525	-1.46136	1.1402	-1.28167	0.199959	NA
Gm31615	17	88560911	88696127	44.16	lncRNA	predicted gene, 31615 [Source:MGI Symbol;Acc:MGI:5590774]	NA	0.620323	-0.572413	1.36636	-0.418932	0.675266	NA	0.620323	-1.46118	1.37134	-1.06551	0.286646	NA
Olfr570	7	102543784	102550917	37.3	protein_coding	olfactory receptor 570 [Source:MGI Symbol;Acc:MGI:3030404]	259114	0.424645	-1.52693	2.11879	-0.720661	0.471118	NA	0.424645	-1.46062	2.11881	-0.68936	0.490597	NA
Gm43130	5	13530995	13534901	37.88	TEC	predicted gene 43130 [Source:MGI Symbol;Acc:MGI:5663267]	NA	0.431424	-0.562416	1.72445	-0.326142	0.744317	NA	0.431424	-1.45789	1.72446	-0.845419	0.397877	NA
Spta1	1	174000342	174076016	38.53	protein_coding	spectrin alpha, erythrocytic 1 [Source:MGI Symbol;Acc:MGI:98385]	20739	5.36096	-1.08188	0.921129	-1.17451	0.240189	NA	5.36096	-1.4531	0.934694	-1.55463	0.120035	NA
Gm9918	15	102178998	102182556	48.13	protein_coding	predicted gene 9918 [Source:MGI Symbol;Acc:MGI:3646315]	NA	1.5548	-0.851523	0.91333	-0.932328	0.351167	NA	1.5548	-1.45219	0.994721	-1.4599	0.144318	NA
Gm48843	10	14072759	14082565	42.41	lncRNA	predicted gene, 48843 [Source:MGI Symbol;Acc:MGI:6098576]	NA	0.753279	-1.97563	1.55413	-1.27121	0.203654	NA	0.753279	-1.45193	1.54751	-0.938238	0.348122	NA
H2bc8	13	23755570	23756187	53.72	protein_coding	H2B clustered histone 8 [Source:MGI Symbol;Acc:MGI:2448386]	319181	5.34332	-1.0145	0.473821	-2.14111	0.032265	NA	5.34332	-1.44961	0.508765	-2.84926	0.0043821	NA
Spata16	3	26691769	27037361	41.14	protein_coding	spermatogenesis associated 16 [Source:MGI Symbol;Acc:MGI:1918112]	70862	0.892551	-0.783581	1.00425	-0.780269	0.435233	NA	0.892551	-1.44941	1.12174	-1.29211	0.196318	NA
Gm6602	3	111789219	111989317	35.7	lncRNA	predicted gene 6602 [Source:MGI Symbol;Acc:MGI:3779614]	625585	0.458333	-1.51468	1.72456	-0.878297	0.379783	NA	0.458333	-1.44836	1.72457	-0.839839	0.400998	NA
4921507G05Rik	12	110807463	110810238	44.38	lncRNA	RIKEN cDNA 4921507G05 gene [Source:MGI Symbol;Acc:MGI:1913959]	66709	0.964488	1.4246	1.28451	1.10906	0.267404	NA	0.964488	-1.44832	1.47222	-0.983769	0.325229	NA
Gm43307	3	159581483	159583853	40.78	TEC	predicted gene 43307 [Source:MGI Symbol;Acc:MGI:5663444]	NA	1.16269	0.636439	1.00883	0.630872	0.528124	NA	1.16269	-1.44813	1.23762	-1.17009	0.241965	NA
Fpr2	17	18108086	18114214	37.95	protein_coding	formyl peptide receptor 2 [Source:MGI Symbol;Acc:MGI:1278319]	14289	1.23383	-0.760414	1.09171	-0.696538	0.486092	NA	1.23383	-1.44713	1.2031	-1.20284	0.229038	NA
Neurog3	10	61968869	61970542	57.35	protein_coding	neurogenin 3 [Source:MGI Symbol;Acc:MGI:893591]	11925	0.451723	0.427562	1.84627	0.231581	0.816863	NA	0.451723	-1.4463	1.9365	-0.746862	0.455147	NA
Bcas1os2	2	170198281	170222355	45.08	lncRNA	brain enriched myelin associated protein 1, opposite strand 2 [Source:MGI Symbol;Acc:MGI:1920553]	73303	1.04946	-1.51403	1.13446	-1.33458	0.182013	NA	1.04946	-1.44358	1.13367	-1.27337	0.202887	NA
Gm18722	16	8922667	8925634	51.38	processed_pseudogene	predicted gene, 18722 [Source:MGI Symbol;Acc:MGI:5010907]	NA	0.580375	-0.54895	1.50715	-0.36423	0.715686	NA	0.580375	-1.44328	1.51223	-0.954403	0.33988	NA
Gm26709	12	72992581	73012705	43.06	lncRNA	predicted gene, 26709 [Source:MGI Symbol;Acc:MGI:5477203]	NA	0.70324	0.655467	1.16638	0.561967	0.574138	NA	0.70324	-1.44201	1.3239	-1.08922	0.276059	NA
Gm5841	3	8392591	8394767	41.48	processed_pseudogene	predicted gene 5841 [Source:MGI Symbol;Acc:MGI:3645248]	NA	0.431564	-0.0680433	1.62658	-0.0418322	0.966632	NA	0.431564	-1.44075	1.63104	-0.883334	0.377056	NA
Gm38348	2	4221892	4224164	42.85	lncRNA	predicted gene, 38348 [Source:MGI Symbol;Acc:MGI:5611576]	NA	2.18506	-1.35828	1.01189	-1.34233	0.17949	NA	2.18506	-1.43851	1.0241	-1.40465	0.160124	NA
Gm43774	3	94443918	94444795	42.37	lncRNA	predicted gene 43774 [Source:MGI Symbol;Acc:MGI:5663911]	NA	0.596594	-1.50457	1.88257	-0.799215	0.424166	NA	0.596594	-1.43826	1.88257	-0.763984	0.444876	NA
4933417O13Rik	7	142876510	142918362	48.3	lncRNA	RIKEN cDNA 4933417O13 gene [Source:MGI Symbol;Acc:MGI:1918403]	71153	1.15084	-0.516918	1.01296	-0.510305	0.609838	NA	1.15084	-1.43744	1.16004	-1.23913	0.215297	NA
Gm18132	13	36176115	36177414	44.38	processed_pseudogene	predicted gene, 18132 [Source:MGI Symbol;Acc:MGI:5010317]	NA	0.656086	0.173971	1.22164	0.142407	0.886758	NA	0.656086	-1.43733	1.32814	-1.08221	0.279161	NA
Gm42567	3	133250858	133290814	43.12	lncRNA	predicted gene 42567 [Source:MGI Symbol;Acc:MGI:5662704]	NA	1.02474	-1.10367	1.04975	-1.05137	0.293089	NA	1.02474	-1.43723	1.11654	-1.28721	0.19802	NA
Olfr558	7	102351422	102361271	41.85	protein_coding	olfactory receptor 558 [Source:MGI Symbol;Acc:MGI:3030392]	259097	0.742074	-1.0937	1.28638	-0.850219	0.395204	NA	0.742074	-1.43681	1.34098	-1.07146	0.283961	NA
A730085E03Rik	18	69331192	69332071	58.64	lncRNA	RIKEN cDNA A730085E03 gene [Source:MGI Symbol;Acc:MGI:2685598]	NA	0.620482	-1.02209	1.57989	-0.646938	0.517672	NA	0.620482	-1.43667	1.5799	-0.909343	0.363169	NA
Lyz1	10	117123702	117128773	46.08	protein_coding	lysozyme 1 [Source:MGI Symbol;Acc:MGI:96902]	17110	0.485262	-0.136434	1.54466	-0.0883259	0.929618	NA	0.485262	-1.43666	1.59863	-0.898684	0.368821	NA
Gm4846	1	166311182	166325157	40.96	protein_coding	predicted gene 4846 [Source:MGI Symbol;Acc:MGI:3643319]	226601	0.526126	-1.98367	1.69232	-1.17216	0.241132	NA	0.526126	-1.43646	1.69232	-0.848808	0.395988	NA
E230016K23Rik	11	83472882	83514519	43.44	lncRNA	RIKEN cDNA E230016K23 gene [Source:MGI Symbol;Acc:MGI:3041204]	100504464	0.618906	-1.05876	1.22893	-0.86153	0.388946	NA	0.618906	-1.43616	1.29073	-1.11268	0.265848	NA
Gm24610	19	46347475	46347583	39.45	snoRNA	predicted gene, 24610 [Source:MGI Symbol;Acc:MGI:5454387]	NA	1.00362	1.32279	1.16553	1.13492	0.256409	NA	1.00362	-1.43086	1.36411	-1.04893	0.294208	NA
Gm30363	14	21500017	21523428	47.07	lncRNA	predicted gene, 30363 [Source:MGI Symbol;Acc:MGI:5589522]	NA	0.79402	-1.53296	1.36051	-1.12675	0.259846	NA	0.79402	-1.43015	1.35445	-1.05589	0.291018	NA
Gm11527	11	95748988	95750000	52.62	lncRNA	predicted gene 11527 [Source:MGI Symbol;Acc:MGI:3649799]	NA	0.735823	1.18266	1.23796	0.955329	0.339411	NA	0.735823	-1.42992	1.41957	-1.00729	0.313796	NA
Gm42443	5	131723560	131724714	45.97	TEC	predicted gene 42443 [Source:MGI Symbol;Acc:MGI:5662580]	NA	1.14916	-0.920406	1.05706	-0.870722	0.383906	NA	1.14916	-1.42719	1.1349	-1.25755	0.208554	NA
Gm7446	13	14065345	14066584	50.24	processed_pseudogene	predicted gene 7446 [Source:MGI Symbol;Acc:MGI:3644947]	NA	3.70349	-0.386712	0.510077	-0.758144	0.448364	NA	3.70349	-1.42692	0.593699	-2.40344	0.0162415	NA
Mir7674	2	31940958	31941020	60.32	miRNA	microRNA 7674 [Source:MGI Symbol;Acc:MGI:5530945]	102466844	0.493928	-0.107191	1.44053	-0.0744107	0.940684	NA	0.493928	-1.42652	1.50058	-0.95064	0.341787	NA
A930041C12Rik	5	107778116	107781716	41.82	lncRNA	RIKEN cDNA A930041C12 gene [Source:MGI Symbol;Acc:MGI:1925693]	78443	1.14656	0.0640969	0.968796	0.0661614	0.947249	NA	1.14656	-1.42434	1.17095	-1.21639	0.223835	NA
Gm37465	3	51908157	51911446	42.77	TEC	predicted gene, 37465 [Source:MGI Symbol;Acc:MGI:5610693]	NA	0.826979	-1.89836	1.19623	-1.58695	0.112524	NA	0.826979	-1.4238	1.12933	-1.26075	0.2074	NA
Myl7	11	5846637	5848782	58.25	protein_coding	myosin, light polypeptide 7, regulatory [Source:MGI Symbol;Acc:MGI:107495]	17898	1.78913	-0.447464	0.902165	-0.495989	0.619902	NA	1.78913	-1.42308	1.01741	-1.39873	0.161895	NA
Gm43293	6	31679180	31683925	47.3	lncRNA	predicted gene 43293 [Source:MGI Symbol;Acc:MGI:5663430]	NA	0.84148	-0.233651	1.32954	-0.175738	0.8605	NA	0.84148	-1.42248	1.43379	-0.992106	0.321146	NA
Tfap2b	1	19279138	19308800	43.89	protein_coding	transcription factor AP-2 beta [Source:MGI Symbol;Acc:MGI:104672]	21419	602.047	-1.33119	0.769021	-1.73102	0.0834489	0.283496	602.047	-1.42245	0.76909	-1.84952	0.0643826	0.516988
1810010K12Rik	2	19456639	19459806	48.99	lncRNA	RIKEN cDNA 1810010K12 gene [Source:MGI Symbol;Acc:MGI:1921419]	NA	0.466365	-1.00641	2.41417	-0.416877	0.676769	NA	0.466365	-1.421	2.41419	-0.588603	0.556128	NA
Gm44926	7	87421775	87423600	36.64	TEC	predicted gene 44926 [Source:MGI Symbol;Acc:MGI:5753502]	NA	1.06888	-1.88367	1.2074	-1.5601	0.118736	NA	1.06888	-1.42088	1.14291	-1.24321	0.21379	NA
Cyp2d41-ps	15	82662132	82666311	48.47	unprocessed_pseudogene	cytochrome P450, family 2, subfamily d, member 41, pseudogene [Source:MGI Symbol;Acc:MGI:3645691]	NA	0.411979	-1.0062	1.70929	-0.588665	0.556086	NA	0.411979	-1.42078	1.70929	-0.831206	0.405857	NA
Armc12	17	28749780	28758084	49.3	protein_coding	armadillo repeat containing 12 [Source:MGI Symbol;Acc:MGI:1914895]	67645	0.419899	-1.00571	2.12159	-0.474035	0.635475	NA	0.419899	-1.42029	2.12161	-0.66944	0.503215	NA
Gm37072	1	160828579	160829415	42.29	TEC	predicted gene, 37072 [Source:MGI Symbol;Acc:MGI:5610300]	NA	0.999866	-0.059204	0.974811	-0.0607338	0.951571	NA	0.999866	-1.41962	1.16645	-1.21704	0.223588	NA
Rgs1	1	144118034	144124980	36.1	protein_coding	regulator of G-protein signaling 1 [Source:MGI Symbol;Acc:MGI:1354694]	50778	1.75338	-2.11428	0.99322	-2.12871	0.0332781	NA	1.75338	-1.41826	0.9158	-1.54866	0.121464	NA
Gm34299	19	42398833	42402685	49.08	lncRNA	predicted gene, 34299 [Source:MGI Symbol;Acc:MGI:5593458]	NA	1.85829	-1.29298	0.832057	-1.55396	0.120195	NA	1.85829	-1.41825	0.853832	-1.66104	0.0967057	NA
Gm11680	11	111998264	112023022	41.34	lncRNA	predicted gene 11680 [Source:MGI Symbol;Acc:MGI:3650354]	NA	0.530394	-0.123667	1.44397	-0.0856434	0.93175	NA	0.530394	-1.41708	1.50078	-0.944233	0.345051	NA
Gm45271	8	15232089	15239612	42.77	lncRNA	predicted gene 45271 [Source:MGI Symbol;Acc:MGI:5791107]	NA	0.504156	0.221704	1.38781	0.159751	0.873077	NA	0.504156	-1.41583	1.4849	-0.953484	0.340345	NA
Gm29992	18	14442266	14464733	43.91	lncRNA	predicted gene, 29992 [Source:MGI Symbol;Acc:MGI:5589151]	NA	0.805353	-1.48632	1.30495	-1.13898	0.25471	NA	0.805353	-1.41532	1.30212	-1.08693	0.277067	NA
Gm35692	17	46117130	46133249	52.2	lncRNA	predicted gene, 35692 [Source:MGI Symbol;Acc:MGI:5594851]	NA	0.409951	-1.48137	2.11695	-0.699767	0.484073	NA	0.409951	-1.41506	2.11697	-0.668438	0.503854	NA
Gm48872	13	9607897	9612025	36.86	TEC	predicted gene, 48872 [Source:MGI Symbol;Acc:MGI:6098620]	NA	1.06671	-2.16296	1.22382	-1.76738	0.0771653	NA	1.06671	-1.41367	1.11871	-1.26366	0.206353	NA
Gm10373	15	43294339	43340432	37.53	lncRNA	predicted gene 10373 [Source:MGI Symbol;Acc:MGI:3642805]	100038728	0.980697	1.34245	1.18775	1.13025	0.258372	NA	0.980697	-1.41354	1.38325	-1.0219	0.30683	NA
Mir874	13	58170939	58171014	68.42	miRNA	microRNA 874 [Source:MGI Symbol;Acc:MGI:3718564]	NA	1.40473	-0.0976655	0.99517	-0.0981395	0.921822	NA	1.40473	-1.41305	1.14904	-1.22977	0.218784	NA
Il13ra2	X	146166472	146212188	35.75	protein_coding	interleukin 13 receptor, alpha 2 [Source:MGI Symbol;Acc:MGI:1277954]	16165	1.71021	-0.604127	0.946455	-0.638305	0.523275	NA	1.71021	-1.41211	1.04299	-1.35391	0.175766	NA
Il17b	18	61817958	61825609	52.5	protein_coding	interleukin 17B [Source:MGI Symbol;Acc:MGI:1928397]	56069	1.39952	-0.670018	0.92202	-0.726685	0.467419	NA	1.39952	-1.41198	1.03575	-1.36325	0.172805	NA
Gm42477	16	4826234	4831282	55.2	lncRNA	predicted gene 42477 [Source:MGI Symbol;Acc:MGI:5662614]	NA	0.486311	-0.530209	1.49142	-0.355506	0.72221	NA	0.486311	-1.41192	1.49533	-0.944224	0.345055	NA
Gm12294	11	64927878	64928367	35.71	processed_pseudogene	predicted gene 12294 [Source:MGI Symbol;Acc:MGI:3649526]	NA	1.57643	-0.200855	0.801149	-0.250709	0.802039	NA	1.57643	-1.41032	0.942778	-1.49592	0.134676	NA
Gm44438	6	77516830	77520065	38.2	TEC	predicted gene, 44438 [Source:MGI Symbol;Acc:MGI:5690830]	NA	3.0684	-0.944935	0.769378	-1.22818	0.21938	NA	3.0684	-1.40955	0.806072	-1.74866	0.0803499	NA
Slc28a2	2	122256958	122291618	42.26	protein_coding	solute carrier family 28 (sodium-coupled nucleoside transporter), member 2 [Source:MGI Symbol;Acc:MGI:1913105]	269346	1.10812	-1.91015	1.23049	-1.55235	0.120579	NA	1.10812	-1.40927	1.1613	-1.21353	0.224928	NA
Gm12306	11	68965316	68965486	53.22	processed_pseudogene	predicted gene 12306 [Source:MGI Symbol;Acc:MGI:3651250]	NA	0.417098	-0.11008	1.64985	-0.0667213	0.946804	NA	0.417098	-1.40906	1.70031	-0.828707	0.40727	NA
Olfr237	6	43123501	43134103	38.41	protein_coding	olfactory receptor 237 [Source:MGI Symbol;Acc:MGI:3030071]	258648	1.23558	-0.0514005	1.0741	-0.0478546	0.961832	NA	1.23558	-1.408	1.25062	-1.12585	0.260231	NA
Gm39465	9	121848594	121880529	46.77	lncRNA	predicted gene, 39465 [Source:MGI Symbol;Acc:MGI:5622350]	NA	0.600004	0.208485	1.56064	0.133589	0.893727	NA	0.600004	-1.40799	1.64569	-0.855565	0.392238	NA
Gm43528	3	156443177	156444850	34.71	TEC	predicted gene 43528 [Source:MGI Symbol;Acc:MGI:5663665]	NA	0.496529	-0.119391	1.67182	-0.0714143	0.943068	NA	0.496529	-1.40769	1.7205	-0.818184	0.413252	NA
Gm11378	13	31803151	31804352	55.24	lncRNA	predicted gene 11378 [Source:MGI Symbol;Acc:MGI:3650784]	NA	0.749706	0.508403	1.20639	0.421424	0.673446	NA	0.749706	-1.40599	1.3442	-1.04597	0.295575	NA
Pax5	4	44524757	44710487	49.09	protein_coding	paired box 5 [Source:MGI Symbol;Acc:MGI:97489]	18507	92.0356	-1.27228	0.678566	-1.87495	0.0607993	0.239278	92.0356	-1.4031	0.67915	-2.06596	0.0388322	0.433942
Gm11793	11	120996973	120997953	50.46	processed_pseudogene	predicted gene 11793 [Source:MGI Symbol;Acc:MGI:3652124]	NA	0.695042	-0.0724509	1.30362	-0.0555767	0.955679	NA	0.695042	-1.40201	1.37111	-1.02254	0.306524	NA
Gm37720	5	58141554	58142794	30.78	TEC	predicted gene, 37720 [Source:MGI Symbol;Acc:MGI:5610948]	NA	1.72499	-0.605006	0.914255	-0.661747	0.508133	NA	1.72499	-1.40201	0.995217	-1.40875	0.158909	NA
Gm14843	X	100522954	100523165	50	processed_pseudogene	predicted gene 14843 [Source:MGI Symbol;Acc:MGI:3802062]	NA	1.42604	-0.344909	0.995111	-0.346603	0.72889	NA	1.42604	-1.40063	1.10269	-1.27019	0.204018	NA
Gm47350	9	64962164	65001637	43.27	lncRNA	predicted gene, 47350 [Source:MGI Symbol;Acc:MGI:6096250]	NA	1.01287	-0.858623	0.981357	-0.874934	0.38161	NA	1.01287	-1.4003	1.0696	-1.30919	0.19047	NA
Gm42830	5	122515471	122515783	44.41	TEC	predicted gene 42830 [Source:MGI Symbol;Acc:MGI:5662967]	NA	1.46062	-0.683081	1.13996	-0.599215	0.549029	NA	1.46062	-1.39827	1.2193	-1.14678	0.251472	NA
Slc4a1	11	102239650	102257029	53.72	protein_coding	solute carrier family 4 (anion exchanger), member 1 [Source:MGI Symbol;Acc:MGI:109393]	20533	62.4375	-1.15639	0.603839	-1.91506	0.0554853	0.226525	62.4375	-1.39756	0.605149	-2.30945	0.0209184	0.338422
Mirlet7g	9	106056039	106056126	52.27	miRNA	microRNA let7g [Source:MGI Symbol;Acc:MGI:2676800]	387249	0.532698	-0.487065	1.49815	-0.32511	0.745098	NA	0.532698	-1.39369	1.50455	-0.926316	0.354282	NA
Gm42589	5	131632493	131634243	45.35	TEC	predicted gene 42589 [Source:MGI Symbol;Acc:MGI:5662726]	NA	1.54969	-1.24879	1.05788	-1.18047	0.237815	NA	1.54969	-1.39357	1.08363	-1.28602	0.198437	NA
Gm13707	2	73252253	73259486	46.13	lncRNA	predicted gene 13707 [Source:MGI Symbol;Acc:MGI:3651119]	NA	2.68817	-0.182779	0.687691	-0.265787	0.790403	NA	2.68817	-1.39354	0.789048	-1.7661	0.0773786	NA
Ripply1	X	138680298	138683102	51.62	protein_coding	ripply transcriptional repressor 1 [Source:MGI Symbol;Acc:MGI:3614797]	622473	1.65383	-0.108234	0.840755	-0.128734	0.897568	NA	1.65383	-1.39077	0.979895	-1.41931	0.15581	NA
Gm43527	3	156706054	156709231	41.35	TEC	predicted gene 43527 [Source:MGI Symbol;Acc:MGI:5663664]	NA	0.997645	-1.83453	1.15783	-1.58446	0.113088	NA	0.997645	-1.39053	1.09331	-1.27185	0.203426	NA
Rln3	8	84769558	84771629	52.99	protein_coding	relaxin 3 [Source:MGI Symbol;Acc:MGI:2158015]	212108	0.627865	-0.977638	1.57806	-0.619517	0.535576	NA	0.627865	-1.39049	1.58285	-0.878471	0.379688	NA
Gm6599	16	95555500	95555907	51.23	processed_pseudogene	predicted gene 6599 [Source:MGI Symbol;Acc:MGI:3646311]	NA	0.7719	0.944255	1.17119	0.806234	0.420108	NA	0.7719	-1.38456	1.34483	-1.02955	0.303224	NA
Gm48747	12	70297939	70322371	44.11	lncRNA	predicted gene, 48747 [Source:MGI Symbol;Acc:MGI:6098420]	NA	1.45774	-0.696202	1.02546	-0.678914	0.497192	NA	1.45774	-1.38222	1.09458	-1.26279	0.206666	NA
Gm49767	16	31103242	31110714	43.93	lncRNA	predicted gene, 49767 [Source:MGI Symbol;Acc:MGI:6215277]	NA	2.28131	0.561049	0.587232	0.955412	0.339369	NA	2.28131	-1.38018	0.779519	-1.77055	0.0766354	NA
Gm35585	3	127655248	127658910	39.23	lncRNA	predicted gene, 35585 [Source:MGI Symbol;Acc:MGI:5594744]	NA	0.527022	-0.0611737	1.4541	-0.0420698	0.966443	NA	0.527022	-1.37829	1.51336	-0.91075	0.362427	NA
Nme8	13	19829248	19881964	39.42	protein_coding	NME/NM23 family member 8 [Source:MGI Symbol;Acc:MGI:1920662]	73412	1.29883	-0.802387	1.00191	-0.800856	0.423215	NA	1.29883	-1.37755	1.07213	-1.28487	0.198838	NA
Gm43066	3	103509259	103510518	44.92	lncRNA	predicted gene 43066 [Source:MGI Symbol;Acc:MGI:5663203]	NA	1.13998	-0.10913	0.861816	-0.126628	0.899234	NA	1.13998	-1.37722	1.02771	-1.34008	0.180219	NA
Gm31706	18	45177929	45262810	39.1	lncRNA	predicted gene, 31706 [Source:MGI Symbol;Acc:MGI:5590865]	NA	1.26698	-0.243466	0.840633	-0.289622	0.772105	NA	1.26698	-1.37719	1.00232	-1.37401	0.169439	NA
Gm3081	9	100759144	100762168	35.87	TEC	predicted gene 3081 [Source:MGI Symbol;Acc:MGI:3781258]	NA	2.94943	-0.912578	0.585125	-1.55963	0.118847	NA	2.94943	-1.37572	0.632266	-2.17586	0.0295659	NA
Gm13383	2	6260757	6262077	51.4	lncRNA	predicted gene 13383 [Source:MGI Symbol;Acc:MGI:3650825]	NA	1.43988	0.355378	0.802068	0.443078	0.65771	NA	1.43988	-1.37541	1.00705	-1.36578	0.17201	NA
Gm28166	9	100332375	100333965	48.96	lncRNA	predicted gene 28166 [Source:MGI Symbol;Acc:MGI:5578872]	NA	0.411185	-0.464189	1.57227	-0.295235	0.767814	NA	0.411185	-1.37464	1.57873	-0.870723	0.383905	NA
Gm43211	3	130355591	130357489	41.6	TEC	predicted gene 43211 [Source:MGI Symbol;Acc:MGI:5663348]	NA	0.603688	-0.110733	1.54165	-0.0718276	0.942739	NA	0.603688	-1.37463	1.59153	-0.863719	0.387742	NA
Gm48133	13	96679501	96680160	67.12	lncRNA	predicted gene, 48133 [Source:MGI Symbol;Acc:MGI:6097494]	NA	3.18297	-0.718428	0.578447	-1.242	0.214238	NA	3.18297	-1.3719	0.634083	-2.16361	0.0304946	NA
Gm47624	10	52569934	52573769	37.88	TEC	predicted gene, 47624 [Source:MGI Symbol;Acc:MGI:6096690]	NA	1.39039	-0.929132	0.976032	-0.951948	0.341123	NA	1.39039	-1.37056	1.03837	-1.31992	0.186862	NA
Gm38584	7	69135172	69140549	37.6	lncRNA	predicted gene, 38584 [Source:MGI Symbol;Acc:MGI:5621469]	NA	2.67229	-0.349355	0.628454	-0.555895	0.578283	NA	2.67229	-1.36725	0.728956	-1.87563	0.0607056	NA
1700057H15Rik	4	124308209	124379752	48.13	lncRNA	RIKEN cDNA 1700057H15 gene [Source:MGI Symbol;Acc:MGI:1925710]	NA	0.490064	-1.4334	1.5406	-0.930421	0.352153	NA	0.490064	-1.36708	1.5406	-0.887369	0.37488	NA
Gm39307	9	22171398	22174585	42.1	lncRNA	predicted gene, 39307 [Source:MGI Symbol;Acc:MGI:5622192]	105243360	1.43825	-0.747799	0.904604	-0.826659	0.40843	NA	1.43825	-1.36661	0.988376	-1.38268	0.166762	NA
Mroh6	15	75755986	75760619	57.6	protein_coding	maestro heat-like repeat family member 6 [Source:MGI Symbol;Acc:MGI:5011755]	223645	3.65401	0.196485	0.514909	0.381591	0.702765	NA	3.65401	-1.36491	0.63649	-2.14444	0.0319979	NA
Gm40999	13	71857174	72104671	42.64	lncRNA	predicted gene, 40999 [Source:MGI Symbol;Acc:MGI:5623884]	NA	0.638778	0.218579	1.52743	0.143102	0.88621	NA	0.638778	-1.36345	1.61108	-0.846291	0.39739	NA
4930519A11Rik	12	12952721	12957379	50.25	lncRNA	RIKEN cDNA 4930519A11 gene [Source:MGI Symbol;Acc:MGI:1921946]	NA	1.18353	-0.294734	0.999548	-0.294867	0.768095	NA	1.18353	-1.35978	1.1301	-1.20324	0.228885	NA
Gm47681	12	83805718	83806120	48.64	processed_pseudogene	predicted gene, 47681 [Source:MGI Symbol;Acc:MGI:6096782]	NA	0.415003	-0.457355	1.69634	-0.269612	0.787459	NA	0.415003	-1.35874	1.7015	-0.798556	0.424548	NA
Shisa3	5	67765225	67780895	44.24	protein_coding	shisa family member 3 [Source:MGI Symbol;Acc:MGI:3041225]	330096	70.0994	-1.47873	0.571702	-2.58655	0.00969434	0.0845998	70.0994	-1.35858	0.571471	-2.37733	0.0174385	0.320169
Gm7551	7	65434607	65435680	45.44	processed_pseudogene	predicted gene 7551 [Source:MGI Symbol;Acc:MGI:3648704]	NA	0.528515	-0.940939	1.56871	-0.599818	0.548627	NA	0.528515	-1.35824	1.57397	-0.86294	0.38817	NA
Birc7	2	180570816	180575803	51.94	protein_coding	baculoviral IAP repeat-containing 7 (livin) [Source:MGI Symbol;Acc:MGI:2676458]	329581	0.630292	0.493709	1.52681	0.323361	0.746422	NA	0.630292	-1.35554	1.63295	-0.830119	0.406472	NA
Sncg	14	34092231	34096746	53.99	protein_coding	synuclein, gamma [Source:MGI Symbol;Acc:MGI:1298397]	20618	57.4387	-1.17102	0.44093	-2.65579	0.00791224	0.0754858	57.4387	-1.35341	0.442586	-3.05796	0.0022285	0.135264
Gm9895	19	29044747	29046903	44.41	lncRNA	predicted gene 9895 [Source:MGI Symbol;Acc:MGI:3642802]	100503337	1.08591	-1.80491	1.24454	-1.45026	0.146985	NA	1.08591	-1.35135	1.1838	-1.14154	0.253647	NA
Gm26187	1	87178870	87178970	37.62	snRNA	predicted gene, 26187 [Source:MGI Symbol;Acc:MGI:5455964]	NA	0.674763	-0.530329	1.36945	-0.387256	0.698567	NA	0.674763	-1.34786	1.42987	-0.94264	0.345865	NA
Gm10268	18	38377881	38378435	48.11	processed_pseudogene	predicted gene 10268 [Source:MGI Symbol;Acc:MGI:3642637]	NA	0.745141	-1.82014	1.23569	-1.47298	0.140756	NA	0.745141	-1.34708	1.17123	-1.15014	0.250088	NA
Gm49394	7	142204506	142223679	54.75	protein_coding	predicted gene, 49394 [Source:MGI Symbol;Acc:MGI:6121625]	NA	2.04137	-0.915366	0.758449	-1.20689	0.227474	NA	2.04137	-1.34702	0.813562	-1.65571	0.0977811	NA
Gm29335	1	88650088	88650546	52.51	processed_pseudogene	predicted gene 29335 [Source:MGI Symbol;Acc:MGI:5580041]	NA	0.719519	0.280591	1.30664	0.214742	0.829968	NA	0.719519	-1.34624	1.44967	-0.928655	0.353068	NA
Gm48314	9	44767735	44770473	43.63	TEC	predicted gene, 48314 [Source:MGI Symbol;Acc:MGI:6097766]	NA	1.76186	-1.43912	0.921147	-1.56231	0.118215	NA	1.76186	-1.34444	0.917357	-1.46555	0.14277	NA
Gm47342	10	119359743	119360363	35.91	TEC	predicted gene, 47342 [Source:MGI Symbol;Acc:MGI:6096236]	NA	0.633266	0.277108	1.34771	0.205613	0.837093	NA	0.633266	-1.34238	1.44572	-0.928523	0.353137	NA
Gm40621	10	29242736	29250941	38.95	lncRNA	predicted gene, 40621 [Source:MGI Symbol;Acc:MGI:5623506]	NA	0.553657	0.280397	1.56371	0.179315	0.85769	NA	0.553657	-1.34012	1.64895	-0.812709	0.416385	NA
Gm14271	2	171888446	171892054	45.77	lncRNA	predicted gene 14271 [Source:MGI Symbol;Acc:MGI:3649854]	NA	2.68117	-0.265663	0.793682	-0.334722	0.737835	NA	2.68117	-1.33985	0.877601	-1.52672	0.12683	NA
4930557K07Rik	6	124987136	125026814	45.43	lncRNA	RIKEN cDNA 4930557K07 gene [Source:MGI Symbol;Acc:MGI:1925452]	78202	0.731388	-0.430367	1.49362	-0.288138	0.773241	NA	0.731388	-1.3395	1.55953	-0.858917	0.390387	NA
Prph	15	98953055	98956859	57.16	protein_coding	peripherin [Source:MGI Symbol;Acc:MGI:97774]	19132	50.8125	-1.15925	0.528903	-2.1918	NA	NA	50.8125	-1.3391	0.530344	-2.52497	NA	NA
Gm37628	1	25725143	25730582	38.2	TEC	predicted gene, 37628 [Source:MGI Symbol;Acc:MGI:5610856]	NA	0.911595	-0.441257	1.24431	-0.35462	0.722874	NA	0.911595	-1.33729	1.36507	-0.97965	0.327259	NA
Gm42436	3	40956869	40960524	40.75	TEC	predicted gene 42436 [Source:MGI Symbol;Acc:MGI:5662573]	NA	0.858782	0.034746	1.09344	0.0317768	0.97465	NA	0.858782	-1.33721	1.26814	-1.05446	0.29167	NA
Gm13187	2	4292406	4305978	45.43	lncRNA	predicted gene 13187 [Source:MGI Symbol;Acc:MGI:3649588]	NA	1.14185	0.0939082	1.01978	0.0920866	0.926629	NA	1.14185	-1.33691	1.17784	-1.13505	0.256353	NA
Gm37022	1	86565923	86568176	41.22	TEC	predicted gene, 37022 [Source:MGI Symbol;Acc:MGI:5610250]	NA	0.483817	-0.43372	1.74195	-0.248985	0.803372	NA	0.483817	-1.33543	1.747	-0.764415	0.44462	NA
Gm31520	6	66241139	66261829	38.37	transcribed_processed_pseudogene	predicted gene, 31520 [Source:MGI Symbol;Acc:MGI:5590679]	102633773	0.443331	-1.40146	1.65555	-0.846525	0.39726	NA	0.443331	-1.33514	1.65555	-0.806462	0.419976	NA
H2ac10	13	23718076	23718474	68.42	protein_coding	H2A clustered histone 10 [Source:MGI Symbol;Acc:MGI:2448309]	319173	3.63514	-1.57683	0.58038	-2.71689	0.00658991	NA	3.63514	-1.33419	0.565424	-2.35962	0.0182936	NA
Gm4017	Y	1268548	1268885	42.31	processed_pseudogene	predicted gene 4017 [Source:MGI Symbol;Acc:MGI:3782191]	NA	1.45071	-1.03389	1.25219	-0.825669	0.408992	NA	1.45071	-1.33142	1.29937	-1.02466	0.305524	NA
Gm37936	1	125997877	125999198	42.44	TEC	predicted gene, 37936 [Source:MGI Symbol;Acc:MGI:5611164]	NA	0.805103	-0.63845	1.19812	-0.532876	0.594119	NA	0.805103	-1.33122	1.30094	-1.02328	0.306174	NA
Ctla2b	13	61043164	61045261	41.9	protein_coding	cytotoxic T lymphocyte-associated protein 2 beta [Source:MGI Symbol;Acc:MGI:88555]	13025	0.505932	0.121449	2.14004	0.0567505	0.954744	NA	0.505932	-1.33113	2.19124	-0.607475	0.543535	NA
Dao	5	114141764	114163743	48.96	protein_coding	D-amino acid oxidase [Source:MGI Symbol;Acc:MGI:94859]	13142	0.797752	-2.69794	1.25509	-2.1496	0.0315869	NA	0.797752	-1.33043	1.19553	-1.11284	0.265778	NA
2310003L06Rik	5	88117318	88120729	37.87	protein_coding	RIKEN cDNA 2310003L06 gene [Source:MGI Symbol;Acc:MGI:1921498]	NA	0.818107	0.547592	1.16971	0.468142	0.639683	NA	0.818107	-1.32995	1.34547	-0.98847	0.322922	NA
Gm12348	11	100292334	100293078	52.48	lncRNA	predicted gene 12348 [Source:MGI Symbol;Acc:MGI:3652160]	NA	0.419329	-0.914834	1.5871	-0.57642	0.564332	NA	0.419329	-1.32941	1.5871	-0.837634	0.402236	NA
Gm40552	12	97279623	97282627	38.3	lncRNA	predicted gene, 40552 [Source:MGI Symbol;Acc:MGI:5623437]	NA	0.39604	-1.39414	1.90463	-0.731972	0.464186	NA	0.39604	-1.32782	1.90464	-0.69715	0.485709	NA
Gm11694	11	115383850	115384008	45.28	processed_pseudogene	predicted gene 11694 [Source:MGI Symbol;Acc:MGI:3650243]	NA	0.884368	0.185954	1.06131	0.175212	0.860913	NA	0.884368	-1.32696	1.25019	-1.0614	0.288506	NA
Gm37250	1	93459537	93461924	41	TEC	predicted gene, 37250 [Source:MGI Symbol;Acc:MGI:5610478]	NA	0.436218	-2.35505	1.65702	-1.42126	0.155241	NA	0.436218	-1.32695	1.65702	-0.800801	0.423247	NA
Gm13352	2	18653896	18654157	50	processed_pseudogene	predicted gene 13352 [Source:MGI Symbol;Acc:MGI:3651070]	NA	0.442355	-1.87406	1.65455	-1.13267	0.257353	NA	0.442355	-1.32684	1.65456	-0.801933	0.422592	NA
Gm35019	15	37893239	37899960	38.69	lncRNA	predicted gene, 35019 [Source:MGI Symbol;Acc:MGI:5594178]	NA	0.805381	1.14163	1.43396	0.796138	0.425952	NA	0.805381	-1.32518	1.58631	-0.835387	0.4035	NA
4931406G06Rik	16	90841544	90853565	44.69	lncRNA	RIKEN cDNA 4931406G06 gene [Source:MGI Symbol;Acc:MGI:1918228]	NA	0.745584	-0.99572	1.24673	-0.798667	0.424484	NA	0.745584	-1.32186	1.30299	-1.01449	0.31035	NA
Mir7b	17	56549988	56550098	46.85	miRNA	microRNA 7b [Source:MGI Symbol;Acc:MGI:3619435]	723883	0.636736	-0.655926	1.22722	-0.534479	0.59301	NA	0.636736	-1.32181	1.32483	-0.997724	0.318413	NA
Gm12100	11	30700832	30706147	43.38	lncRNA	predicted gene 12100 [Source:MGI Symbol;Acc:MGI:3651586]	NA	0.521474	-1.38609	1.55047	-0.893982	0.371332	NA	0.521474	-1.31977	1.55047	-0.851205	0.394656	NA
Gm44680	7	91284447	91287356	35.74	TEC	predicted gene 44680 [Source:MGI Symbol;Acc:MGI:5753256]	NA	1.31406	-0.536716	0.772785	-0.694521	0.487355	NA	1.31406	-1.31925	0.884192	-1.49204	0.135688	NA
Lrrc55os	2	84991122	85023669	43.27	lncRNA	leucine rich repeat containing 55, opposite strand [Source:MGI Symbol;Acc:MGI:3650490]	NA	1.73851	-1.62679	0.87344	-1.86251	0.0625316	NA	1.73851	-1.31866	0.841812	-1.56646	0.117241	NA
Gm43175	5	52064464	52068273	40.5	TEC	predicted gene 43175 [Source:MGI Symbol;Acc:MGI:5663312]	NA	1.23395	-1.38829	0.93819	-1.47976	0.138938	NA	1.23395	-1.31855	0.937444	-1.40654	0.159563	NA
D630002J18Rik	3	151871011	151872125	59.01	TEC	RIKEN cDNA D630002J18 gene [Source:MGI Symbol;Acc:MGI:3642398]	NA	3.10325	-0.812744	0.753543	-1.07856	0.280783	NA	3.10325	-1.31854	0.789852	-1.66936	0.0950467	NA
Gm9645	3	57673285	57674076	54.55	processed_pseudogene	predicted gene 9645 [Source:MGI Symbol;Acc:MGI:3780052]	NA	0.886715	0.313256	1.10162	0.284359	0.776135	NA	0.886715	-1.31697	1.26834	-1.03834	0.299111	NA
Gm12802	4	106983810	106993449	49.3	lncRNA	predicted gene 12802 [Source:MGI Symbol;Acc:MGI:3649683]	NA	1.61863	-0.0208894	0.930423	-0.0224516	0.982088	NA	1.61863	-1.31673	1.05802	-1.24453	0.213305	NA
Stk31	6	49372538	49446435	36.91	protein_coding	serine threonine kinase 31 [Source:MGI Symbol;Acc:MGI:1924735]	77485	1.50834	-0.408729	0.948153	-0.431079	0.666411	NA	1.50834	-1.31642	1.04961	-1.2542	0.20977	NA
Gm43490	5	16312127	16314778	38.01	TEC	predicted gene 43490 [Source:MGI Symbol;Acc:MGI:5663627]	NA	2.55494	-0.855321	0.688048	-1.24311	0.213827	NA	2.55494	-1.31461	0.73734	-1.7829	0.0746022	NA
Gm42551	5	43405528	43407100	34.14	TEC	predicted gene 42551 [Source:MGI Symbol;Acc:MGI:5662688]	NA	0.468756	-1.37901	1.54104	-0.894854	0.370865	NA	0.468756	-1.31269	1.54105	-0.851815	0.394317	NA
Gm45627	8	35125260	35126523	43.99	lncRNA	predicted gene 45627 [Source:MGI Symbol;Acc:MGI:5791463]	NA	3.134	0.0339667	0.580061	0.0585572	0.953305	NA	3.134	-1.31265	0.707446	-1.85548	0.0635281	NA
4921516A02Rik	10	78264105	78274681	51.42	lncRNA	RIKEN cDNA 4921516A02 gene [Source:MGI Symbol;Acc:MGI:3696861]	NA	1.09327	0.577289	1.02841	0.561343	0.574564	NA	1.09327	-1.31239	1.24436	-1.05468	0.291573	NA
Gm26766	15	37007767	37044344	44.75	lncRNA	predicted gene, 26766 [Source:MGI Symbol;Acc:MGI:5477260]	NA	0.403487	-0.00386751	1.82508	-0.00211909	0.998309	NA	0.403487	-1.31236	1.87172	-0.701154	0.483207	NA
1700001F09Rik	14	43199840	43205268	41.61	protein_coding	RIKEN cDNA 1700001F09 gene [Source:MGI Symbol;Acc:MGI:1919076]	71826	0.513607	-2.31633	1.76406	-1.31306	0.189161	NA	0.513607	-1.31143	1.75829	-0.745855	0.455755	NA
Slc36a2	11	55049296	55075903	47.22	protein_coding	solute carrier family 36 (proton/amino acid symporter), member 2 [Source:MGI Symbol;Acc:MGI:1891430]	246049	2.21885	-0.729296	0.832097	-0.876456	0.380782	NA	2.21885	-1.30835	0.885477	-1.47756	0.139524	NA
Gm4596	3	116321786	116322227	41.18	processed_pseudogene	predicted gene 4596 [Source:MGI Symbol;Acc:MGI:3782779]	NA	1.30466	-1.10706	0.867088	-1.27676	0.201688	NA	1.30466	-1.30818	0.906505	-1.44311	0.14899	NA
Bmp8a	4	123206438	123237045	52.37	protein_coding	bone morphogenetic protein 8a [Source:MGI Symbol;Acc:MGI:104515]	12163	2.69066	-0.706972	0.62189	-1.13681	0.255617	NA	2.69066	-1.30478	0.687968	-1.89657	0.0578852	NA
Gm13852	6	32587054	32587295	41.32	processed_pseudogene	predicted gene 13852 [Source:MGI Symbol;Acc:MGI:3651754]	NA	0.437864	-1.85174	1.52609	-1.21339	0.224981	NA	0.437864	-1.30452	1.5261	-0.854811	0.392656	NA
Gm15634	8	46605647	46609137	42.85	lncRNA	predicted gene 15634 [Source:MGI Symbol;Acc:MGI:3783078]	NA	1.85896	0.559548	0.687338	0.81408	0.415599	NA	1.85896	-1.30351	0.882365	-1.47729	0.139598	NA
Gm13292	2	11413842	11414841	55.3	processed_pseudogene	predicted gene 13292 [Source:MGI Symbol;Acc:MGI:3649470]	NA	0.905938	-0.106849	1.05216	-0.101552	0.919112	NA	0.905938	-1.30347	1.2186	-1.06965	0.284778	NA
Ankk1	9	49326494	49338321	48.19	protein_coding	ankyrin repeat and kinase domain containing 1 [Source:MGI Symbol;Acc:MGI:3045301]	244859	0.696437	0.475303	1.37813	0.344891	0.730176	NA	0.696437	-1.30152	1.52413	-0.853947	0.393134	NA
Gm37183	14	65073304	65076708	41.41	TEC	predicted gene, 37183 [Source:MGI Symbol;Acc:MGI:5610411]	NA	1.76227	-0.525261	0.817162	-0.642787	0.520362	NA	1.76227	-1.30125	0.921652	-1.41187	0.157989	NA
Gm28514	7	35537685	35538995	46.45	lncRNA	predicted gene 28514 [Source:MGI Symbol;Acc:MGI:5579220]	NA	0.806392	-0.614352	1.13903	-0.539366	0.589634	NA	0.806392	-1.30098	1.24607	-1.04406	0.296456	NA
Gm37023	9	71908660	71911085	35.57	TEC	predicted gene, 37023 [Source:MGI Symbol;Acc:MGI:5610251]	NA	0.395989	-0.395076	1.87619	-0.210573	0.83322	NA	0.395989	-1.3009	1.88122	-0.691523	0.489237	NA
Gm9309	12	23783517	23786409	48.46	unprocessed_pseudogene	predicted gene 9309 [Source:MGI Symbol;Acc:MGI:3647521]	NA	1.33397	0.389907	0.9012	0.432653	0.665267	NA	1.33397	-1.3005	1.12953	-1.15137	0.249581	NA
Gm4660	16	60218283	60218685	51.86	processed_pseudogene	predicted gene 4660 [Source:MGI Symbol;Acc:MGI:3782842]	NA	2.22434	-0.487499	0.666419	-0.73152	0.464462	NA	2.22434	-1.29915	0.760397	-1.70852	0.0875396	NA
Gm11373	13	31509917	31514750	48.57	lncRNA	predicted gene 11373 [Source:MGI Symbol;Acc:MGI:3651828]	NA	3.27005	-0.239594	0.515943	-0.464382	0.642374	NA	3.27005	-1.29865	0.60742	-2.13798	0.0325182	NA
Gm50141	19	38276399	38276672	43.07	processed_pseudogene	predicted gene, 50141 [Source:MGI Symbol;Acc:MGI:6302892]	NA	0.671599	0.332832	1.17893	0.282316	0.777701	NA	0.671599	-1.29836	1.33608	-0.971771	0.331165	NA
Gm42764	5	30916376	30917821	49.86	lncRNA	predicted gene 42764 [Source:MGI Symbol;Acc:MGI:5662901]	NA	0.939656	-0.339156	1.08878	-0.3115	0.75542	NA	0.939656	-1.29833	1.22896	-1.05645	0.290764	NA
Gm43165	5	131070174	131071808	42.63	TEC	predicted gene 43165 [Source:MGI Symbol;Acc:MGI:5663302]	NA	0.592611	-2.30789	1.40506	-1.64256	0.100474	NA	0.592611	-1.29743	1.39729	-0.928532	0.353132	NA
Gm17030	14	19725407	19727728	45.52	unprocessed_pseudogene	predicted gene 17030 [Source:MGI Symbol;Acc:MGI:4937857]	NA	0.742407	0.0988732	1.23045	0.0803553	0.935955	NA	0.742407	-1.29729	1.36251	-0.952131	0.341031	NA
Acoxl	2	127680796	127965793	43.58	protein_coding	acyl-Coenzyme A oxidase-like [Source:MGI Symbol;Acc:MGI:1921371]	74121	0.821393	-0.16218	1.21212	-0.133798	0.893562	NA	0.821393	-1.29684	1.31984	-0.982568	0.32582	NA
Fbxw25	9	109474190	109493720	43.17	protein_coding	F-box and WD-40 domain protein 25 [Source:MGI Symbol;Acc:MGI:3588266]	546160	0.432769	-1.84308	2.14084	-0.860913	0.389286	NA	0.432769	-1.29587	2.14085	-0.605304	0.544977	NA
Anp32-ps	11	33344879	33345266	38.4	processed_pseudogene	acidic (leucine-rich) nuclear phosphoprotein 32 family, pseudogene [Source:MGI Symbol;Acc:MGI:3525200]	NA	0.76729	-1.85567	1.29958	-1.4279	0.15332	NA	0.76729	-1.29577	1.28923	-1.00507	0.314864	NA
Igfals	17	25084971	25100984	51.11	protein_coding	insulin-like growth factor binding protein, acid labile subunit [Source:MGI Symbol;Acc:MGI:107973]	16005	1.40751	-0.255355	0.84712	-0.301439	0.76308	NA	1.40751	-1.29498	0.968562	-1.33701	0.181218	NA
Mir6999	2	91775215	91775275	57.38	miRNA	microRNA 6999 [Source:MGI Symbol;Acc:MGI:5531055]	102465604	1.22268	-0.358631	0.990887	-0.36193	0.717404	NA	1.22268	-1.29498	1.1417	-1.13426	0.256686	NA
1700110K17Rik	9	40234722	40254860	48.89	lncRNA	RIKEN cDNA 1700110K17 gene [Source:MGI Symbol;Acc:MGI:1920808]	NA	1.30584	0.843692	0.990526	0.851762	0.394346	NA	1.30584	-1.29465	1.21034	-1.06966	0.284773	NA
Gm47119	17	46787433	46788585	56.9	lncRNA	predicted gene, 47119 [Source:MGI Symbol;Acc:MGI:6095865]	NA	0.582991	-1.84184	1.46583	-1.25652	0.208928	NA	0.582991	-1.29463	1.46583	-0.883203	0.377127	NA
Rps4x-ps	5	3925362	3926154	47.67	processed_pseudogene	Rps4x retrotransposed pseudogene [Source:MGI Symbol;Acc:MGI:3644569]	NA	2.35395	0.028403	0.657614	0.043191	0.965549	NA	2.35395	-1.29456	0.786443	-1.64609	0.0997443	NA
Wdr46-ps	5	4039006	4040717	49.53	processed_pseudogene	Wdr46 retrotransposed pseudogene [Source:MGI Symbol;Acc:MGI:5010132]	NA	1.96552	-0.662052	0.721894	-0.917104	0.359088	NA	1.96552	-1.29406	0.798556	-1.6205	0.105125	NA
1700025K04Rik	10	126207844	126210931	41.09	lncRNA	RIKEN cDNA 1700025K04 gene [Source:MGI Symbol;Acc:MGI:1913584]	NA	0.76266	-0.643536	1.40002	-0.459662	0.645759	NA	0.76266	-1.29303	1.48691	-0.869611	0.384513	NA
Tbx3os2	5	119823160	119829283	51.45	lncRNA	T-box 3, opposite strand 2 [Source:MGI Symbol;Acc:MGI:3801954]	433944	3.01511	-0.634408	0.599304	-1.05857	0.289794	NA	3.01511	-1.29292	0.658933	-1.96214	0.0497467	NA
Gm5075	3	107775338	107775959	57.4	processed_pseudogene	predicted gene 5075 [Source:MGI Symbol;Acc:MGI:3645483]	NA	0.8785	-2.57648	1.13516	-2.26971	0.0232253	NA	0.8785	-1.29223	1.00525	-1.28548	0.198623	NA
Angpt4	2	151753130	151787257	50.22	protein_coding	angiopoietin 4 [Source:MGI Symbol;Acc:MGI:1336887]	11602	2.31809	-1.74468	0.982132	-1.77642	0.0756639	NA	2.31809	-1.29149	0.949776	-1.35979	0.173898	NA
Gm38240	1	129210844	129213330	40.17	TEC	predicted gene, 38240 [Source:MGI Symbol;Acc:MGI:5611468]	NA	0.752261	-0.889178	1.44876	-0.613752	0.539379	NA	0.752261	-1.29127	1.50422	-0.858432	0.390654	NA
Gm7984	8	76125139	76125676	45.54	processed_pseudogene	predicted gene 7984 [Source:MGI Symbol;Acc:MGI:3645839]	NA	1.48399	-0.872395	0.893338	-0.976557	0.328789	NA	1.48399	-1.29113	0.957523	-1.34841	0.177527	NA
Gm42208	3	36326476	36328809	39.2	lncRNA	predicted gene, 42208 [Source:MGI Symbol;Acc:MGI:5625093]	NA	0.426364	-1.83707	1.52943	-1.20115	0.229694	NA	0.426364	-1.28986	1.52944	-0.843353	0.399031	NA
5430430K15Rik	14	54683775	54685318	43.52	TEC	RIKEN cDNA 5430430K15 gene [Source:MGI Symbol;Acc:MGI:1918585]	NA	0.610255	-1.86173	1.41466	-1.31602	0.188166	NA	0.610255	-1.28961	1.4046	-0.918131	0.35855	NA
Alb	5	90608756	90624461	39	protein_coding	albumin [Source:MGI Symbol;Acc:MGI:87991]	11657	1.42587	0.393831	0.972425	0.404999	0.685478	NA	1.42587	-1.28867	1.18661	-1.08601	0.277474	NA
Gm37047	1	42530973	42534823	44.69	TEC	predicted gene, 37047 [Source:MGI Symbol;Acc:MGI:5610275]	NA	0.67297	-0.421552	1.28196	-0.328835	0.742281	NA	0.67297	-1.28848	1.35289	-0.952386	0.340901	NA
Gm48755	10	9421990	9423265	37.93	TEC	predicted gene, 48755 [Source:MGI Symbol;Acc:MGI:6098434]	NA	0.472254	-1.35444	1.73434	-0.780953	0.43483	NA	0.472254	-1.28812	1.73435	-0.742713	0.457655	NA
Gm10287	3	148927323	148931381	42.35	lncRNA	predicted gene 10287 [Source:MGI Symbol;Acc:MGI:3642138]	NA	0.871052	-1.29124	1.2232	-1.05562	0.291142	NA	0.871052	-1.28662	1.23214	-1.04421	0.296388	NA
Gm38116	1	15434526	15436058	37.7	TEC	predicted gene, 38116 [Source:MGI Symbol;Acc:MGI:5611344]	NA	0.922769	-0.762916	1.21681	-0.626979	0.530673	NA	0.922769	-1.28539	1.28607	-0.99947	0.317567	NA
Gm20711	1	167831708	167950034	42.32	lncRNA	predicted gene 20711 [Source:MGI Symbol;Acc:MGI:5313158]	NA	0.551185	-1.83164	1.37679	-1.33037	0.183396	NA	0.551185	-1.28443	1.37679	-0.932911	0.350866	NA
Gm15784	6	149263184	149264645	57.05	processed_pseudogene	predicted gene 15784 [Source:MGI Symbol;Acc:MGI:3783226]	NA	0.645831	-1.01345	1.64537	-0.615938	0.537935	NA	0.645831	-1.28345	1.68393	-0.762178	0.445953	NA
Gm48382	12	100332337	100336011	42.78	TEC	predicted gene, 48382 [Source:MGI Symbol;Acc:MGI:6097861]	NA	0.965096	-0.150604	1.00446	-0.149936	0.880815	NA	0.965096	-1.28333	1.17303	-1.09403	0.273943	NA
Gm15731	5	8087294	8102707	40.13	lncRNA	predicted gene 15731 [Source:MGI Symbol;Acc:MGI:3783174]	NA	0.425853	-1.83004	1.43459	-1.27565	0.202078	NA	0.425853	-1.28282	1.43459	-0.894206	0.371212	NA
Gm28650	1	52795878	52796288	46.72	processed_pseudogene	predicted gene 28650 [Source:MGI Symbol;Acc:MGI:5579356]	NA	0.587685	-0.456666	1.27172	-0.359092	0.719526	NA	0.587685	-1.28263	1.33777	-0.95878	0.337669	NA
Gm18991	8	11788621	11789366	42.23	processed_pseudogene	predicted gene, 18991 [Source:MGI Symbol;Acc:MGI:5011176]	NA	0.7522	-1.32967	1.20363	-1.10471	0.269284	NA	0.7522	-1.28246	1.20144	-1.06744	0.285774	NA
Gm4609	3	122023844	122024845	54.99	processed_pseudogene	predicted gene 4609 [Source:MGI Symbol;Acc:MGI:3782792]	NA	1.01393	-0.468845	1.12326	-0.417395	0.67639	NA	1.01393	-1.28224	1.19575	-1.07232	0.283574	NA
Bcl2l14	6	134373281	134415699	45.85	protein_coding	BCL2-like 14 (apoptosis facilitator) [Source:MGI Symbol;Acc:MGI:1914063]	66813	0.906096	-1.34632	1.3829	-0.973553	0.330279	NA	0.906096	-1.28192	1.38088	-0.928335	0.353234	NA
Gm43317	5	49162754	49165297	37.3	TEC	predicted gene 43317 [Source:MGI Symbol;Acc:MGI:5663454]	NA	0.46486	-1.8277	1.3721	-1.33205	0.182844	NA	0.46486	-1.28049	1.3721	-0.933229	0.350702	NA
Gm43896	6	61952082	61954113	32.04	TEC	predicted gene, 43896 [Source:MGI Symbol;Acc:MGI:5690288]	NA	0.459161	-0.877909	1.68997	-0.519481	0.603425	NA	0.459161	-1.27891	1.69342	-0.75522	0.450117	NA
Gm24978	4	16675923	16676029	45.79	snRNA	predicted gene, 24978 [Source:MGI Symbol;Acc:MGI:5454755]	115490090	0.625585	-0.863518	1.49532	-0.577481	0.563614	NA	0.625585	-1.27886	1.50064	-0.85221	0.394097	NA
Gm7252	12	36589356	36589811	56.14	processed_pseudogene	predicted gene 7252 [Source:MGI Symbol;Acc:MGI:3643964]	NA	0.767926	-0.951811	1.27048	-0.749172	0.453754	NA	0.767926	-1.27791	1.3258	-0.963879	0.335107	NA
Gm37915	1	40810545	40824503	45.86	lncRNA	predicted gene, 37915 [Source:MGI Symbol;Acc:MGI:5611143]	NA	0.472629	-1.82506	2.10481	-0.867088	0.385894	NA	0.472629	-1.27785	2.10483	-0.607104	0.543782	NA
Gm49802	17	28201366	28202132	48.76	lncRNA	predicted gene, 49802 [Source:MGI Symbol;Acc:MGI:6270463]	NA	0.71897	-0.436511	1.23322	-0.35396	0.723369	NA	0.71897	-1.27743	1.30332	-0.980139	0.327018	NA
Rpl17-ps4	4	63813782	63814336	47.75	processed_pseudogene	ribosomal protein L17, pseudogene 4 [Source:MGI Symbol;Acc:MGI:3651043]	NA	1.13523	0.237826	0.897651	0.264942	0.791054	NA	1.13523	-1.27735	1.11466	-1.14595	0.251815	NA
Gm45131	7	91713801	91716382	38.5	TEC	predicted gene 45131 [Source:MGI Symbol;Acc:MGI:5753707]	NA	0.817964	0.70748	1.139	0.621143	0.534505	NA	0.817964	-1.27686	1.32564	-0.963204	0.335445	NA
Gm9159	X	102641377	102641942	45.94	processed_pseudogene	predicted gene 9159 [Source:MGI Symbol;Acc:MGI:3647271]	NA	0.470535	-0.851053	1.82907	-0.465293	0.641722	NA	0.470535	-1.27595	1.83421	-0.69564	0.486654	NA
Gm43496	1	186820357	186823357	42.19	TEC	predicted gene 43496 [Source:MGI Symbol;Acc:MGI:5663633]	NA	0.632761	-0.459174	1.34434	-0.341562	0.732681	NA	0.632761	-1.27513	1.40565	-0.907148	0.364329	NA
Gm22488	15	58010012	58010138	51.18	snoRNA	predicted gene, 22488 [Source:MGI Symbol;Acc:MGI:5452265]	115488567	0.743811	-0.859358	1.28945	-0.666454	0.505121	NA	0.743811	-1.27429	1.29559	-0.98356	0.325332	NA
Gm38408	14	25067328	25074868	48.53	lncRNA	predicted gene, 38408 [Source:MGI Symbol;Acc:MGI:5621293]	NA	0.517482	-1.75762	1.77883	-0.98808	0.323114	NA	0.517482	-1.27354	1.77415	-0.717831	0.472862	NA
Gm26891	7	27627149	27630428	45.46	lncRNA	predicted gene, 26891 [Source:MGI Symbol;Acc:MGI:5477385]	NA	0.506075	-1.82045	1.44703	-1.25806	0.20837	NA	0.506075	-1.27324	1.44704	-0.879894	0.378917	NA
Hbb-y	7	103500956	103502423	40.8	protein_coding	hemoglobin Y, beta-like embryonic chain [Source:MGI Symbol;Acc:MGI:96027]	15135	3.29615	-1.59893	0.817963	-1.95477	0.0506097	NA	3.29615	-1.2726	0.798711	-1.59332	0.111089	NA
Gm14239	2	155301421	155302812	40.95	processed_pseudogene	predicted gene 14239 [Source:MGI Symbol;Acc:MGI:3651698]	NA	2.2049	0.373016	0.662203	0.563295	0.573234	NA	2.2049	-1.27209	0.807246	-1.57584	0.115063	NA
Gm19951	12	99609352	99613480	48.66	lncRNA	predicted gene, 19951 [Source:MGI Symbol;Acc:MGI:5012136]	105245440	0.503093	-1.81898	1.37659	-1.32137	0.186378	NA	0.503093	-1.27177	1.37659	-0.923852	0.355564	NA
Gm31045	8	25953693	25977601	45.71	lncRNA	predicted gene, 31045 [Source:MGI Symbol;Acc:MGI:5590204]	NA	1.73879	-1.09587	0.802473	-1.36562	0.172059	NA	1.73879	-1.27076	0.835308	-1.52131	0.128182	NA
Gm36198	9	21278692	21280480	58.75	lncRNA	predicted gene, 36198 [Source:MGI Symbol;Acc:MGI:5595357]	NA	1.08077	-0.0929407	1.06453	-0.0873072	0.930427	NA	1.08077	-1.26941	1.22758	-1.03408	0.3011	NA
Fam89a	8	125466996	125478571	50.39	protein_coding	family with sequence similarity 89, member A [Source:MGI Symbol;Acc:MGI:1916877]	69627	3.96452	-0.705553	0.606522	-1.16328	0.244718	NA	3.96452	-1.2687	0.647816	-1.95843	0.0501793	NA
Snord70	1	59731093	59731179	32.18	snoRNA	small nucleolar RNA, C/D box 70 [Source:MGI Symbol;Acc:MGI:3819553]	NA	0.49578	-1.33283	1.37904	-0.966492	0.333798	NA	0.49578	-1.26651	1.37905	-0.918398	0.358411	NA
Gm16302	9	14756909	14759131	45.97	lncRNA	predicted gene 16302 [Source:MGI Symbol;Acc:MGI:3826572]	NA	0.778847	-0.114863	1.18462	-0.0969621	0.922757	NA	0.778847	-1.26527	1.29641	-0.975979	0.329075	NA
Gm6377	X	108240362	108244045	32.11	protein_coding	predicted gene 6377 [Source:MGI Symbol;Acc:MGI:3647255]	622976	1.0823	-0.557139	1.08527	-0.513364	0.607697	NA	1.0823	-1.26518	1.19872	-1.05544	0.291224	NA
Gm10447	11	53345631	53347937	48.42	lncRNA	predicted gene 10447 [Source:MGI Symbol;Acc:MGI:3642647]	NA	0.498538	-0.860705	1.44598	-0.595238	0.551684	NA	0.498538	-1.26437	1.45025	-0.871832	0.3833	NA
Gm6776	19	43269237	43270136	40.33	processed_pseudogene	predicted pseudogene 6776 [Source:MGI Symbol;Acc:MGI:3647201]	NA	0.92106	-1.29887	1.15139	-1.12809	0.259282	NA	0.92106	-1.26435	1.15627	-1.09347	0.274188	NA
Gm37895	1	25814838	25819387	37.23	TEC	predicted gene, 37895 [Source:MGI Symbol;Acc:MGI:5611123]	NA	1.52059	-3.06692	1.27746	-2.4008	0.0163593	NA	1.52059	-1.26376	1.10853	-1.14003	0.254273	NA
Ndufb4c	15	73681356	73681745	51.03	processed_pseudogene	NADH:ubiquinone oxidoreductase subunit B4C [Source:MGI Symbol;Acc:MGI:3781422]	100041273	1.08906	-1.10046	0.956681	-1.15029	0.250023	NA	1.08906	-1.26352	0.987477	-1.27954	0.200707	NA
Mir384	X	104387888	104387975	32.95	miRNA	microRNA 384 [Source:MGI Symbol;Acc:MGI:3619394]	723861	1.1595	1.37475	0.933643	1.47246	0.140897	NA	1.1595	-1.26349	1.19035	-1.06144	0.288489	NA
Gm23690	1	181641172	181641265	45.74	snRNA	predicted gene, 23690 [Source:MGI Symbol;Acc:MGI:5453467]	NA	0.627842	0.376281	1.16792	0.322182	0.747315	NA	0.627842	-1.26332	1.32703	-0.95199	0.341102	NA
B130011K05Rik	11	63303995	63308714	42.33	lncRNA	RIKEN cDNA B130011K05 gene [Source:MGI Symbol;Acc:MGI:2443995]	NA	0.696724	-1.7949	1.24648	-1.43997	0.149875	NA	0.696724	-1.26305	1.23742	-1.02072	0.307389	NA
Ccnb1ip1	14	51026705	51045189	42.32	protein_coding	cyclin B1 interacting protein 1 [Source:MGI Symbol;Acc:MGI:2685134]	239083	0.864097	-0.109127	1.21515	-0.0898049	0.928442	NA	0.864097	-1.26284	1.32471	-0.953294	0.340441	NA
Gm8210	1	43228316	43228798	56.94	processed_pseudogene	predicted pseudogene 8210 [Source:MGI Symbol;Acc:MGI:3643593]	NA	0.925973	0.528829	0.946275	0.558853	0.576262	NA	0.925973	-1.26182	1.17142	-1.07717	0.281404	NA
Gm34303	3	52332829	52333069	44.4	processed_pseudogene	predicted gene, 34303 [Source:MGI Symbol;Acc:MGI:5593462]	NA	0.528262	-1.80854	1.70144	-1.06295	0.287806	NA	0.528262	-1.26133	1.70145	-0.741327	0.458495	NA
	15	37371566	37371691	30.95	miRNA		NA	0.501095	-1.32704	1.37769	-0.963237	0.335428	NA	0.501095	-1.26072	1.37769	-0.915095	0.360142	NA
Gm43187	5	132519182	132521578	43.72	TEC	predicted gene 43187 [Source:MGI Symbol;Acc:MGI:5663324]	NA	1.02672	0.552313	1.06319	0.519486	0.603422	NA	1.02672	-1.26019	1.24938	-1.00865	0.31314	NA
Heatr4	12	84001273	84031626	46.09	protein_coding	HEAT repeat containing 4 [Source:MGI Symbol;Acc:MGI:4937307]	101055670	1.18333	0.797739	0.869045	0.91795	0.358645	NA	1.18333	-1.26015	1.12475	-1.12038	0.262551	NA
Xlr3c	X	72298146	72308996	45.22	protein_coding	X-linked lymphocyte-regulated 3C [Source:MGI Symbol;Acc:MGI:3047103]	22446	0.823158	-0.955081	1.06483	-0.896931	0.369756	NA	0.823158	-1.25967	1.12051	-1.1242	0.260929	NA
Dmrt1	19	25482982	25581693	46.36	protein_coding	doublesex and mab-3 related transcription factor 1 [Source:MGI Symbol;Acc:MGI:1354733]	50796	1.15026	-0.733438	0.978329	-0.749684	0.453445	NA	1.15026	-1.25885	1.06551	-1.18145	0.237422	NA
Tnfsf15	4	63642840	63663350	43.8	protein_coding	tumor necrosis factor (ligand) superfamily, member 15 [Source:MGI Symbol;Acc:MGI:2180140]	326623	1.09132	-0.763115	1.19045	-0.641029	0.521504	NA	1.09132	-1.25762	1.25898	-0.998921	0.317833	NA
Sox6os	7	115631214	115631785	59.79	lncRNA	SRY (sex determining region Y)-box 6, opposite strand [Source:MGI Symbol;Acc:MGI:1915719]	68469	2.50503	-0.41149	0.601496	-0.684112	0.493905	NA	2.50503	-1.25598	0.684944	-1.8337	0.0666989	NA
Tmco5b	2	113116077	113127535	43.04	protein_coding	transmembrane and coiled-coil domains 5B [Source:MGI Symbol;Acc:MGI:1922525]	75275	0.788723	-0.838127	1.37346	-0.610232	0.541708	NA	0.788723	-1.25445	1.37937	-0.909436	0.36312	NA
Best2	8	85733831	85741160	52.55	protein_coding	bestrophin 2 [Source:MGI Symbol;Acc:MGI:2387588]	212989	0.669634	0.390839	1.23854	0.315564	0.752333	NA	0.669634	-1.25434	1.38998	-0.902416	0.366836	NA
Gm22009	3	68992438	68992780	39.36	scaRNA	predicted gene, 22009 [Source:MGI Symbol;Acc:MGI:5451786]	115489854	13.0023	-1.02184	0.378814	-2.69746	0.00698709	NA	13.0023	-1.25249	0.389845	-3.2128	0.00131446	NA
Gm38042	8	109464225	109469432	48.83	TEC	predicted gene, 38042 [Source:MGI Symbol;Acc:MGI:5611270]	NA	1.75756	-0.320111	0.752877	-0.425183	0.670703	NA	1.75756	-1.25241	0.860292	-1.45579	0.14545	NA
BC048507	13	68011445	68012044	50.67	protein_coding	cDNA sequence BC048507 [Source:MGI Symbol;Acc:MGI:3040680]	408058	0.935431	0.0957515	0.940675	0.10179	0.918923	NA	0.935431	-1.25221	1.13708	-1.10125	0.270788	NA
Gm48183	3	68823832	68824656	41.45	TEC	predicted gene, 48183 [Source:MGI Symbol;Acc:MGI:6097561]	NA	0.713155	0.405695	1.12172	0.361674	0.717596	NA	0.713155	-1.24953	1.28781	-0.97027	0.331912	NA
Gm8775	3	4276778	4278104	46.72	processed_pseudogene	predicted gene 8775 [Source:MGI Symbol;Acc:MGI:3646219]	NA	0.995881	-1.68623	1.22586	-1.37554	0.168963	NA	0.995881	-1.24924	1.16629	-1.07112	0.284116	NA
Gm17877	3	10036248	10037061	56.76	processed_pseudogene	predicted gene, 17877 [Source:MGI Symbol;Acc:MGI:5010062]	NA	1.0372	-0.976288	1.04281	-0.936211	0.349165	NA	1.0372	-1.24881	1.09329	-1.14225	0.25335	NA
Gm42598	5	7283401	7285837	32.95	TEC	predicted gene 42598 [Source:MGI Symbol;Acc:MGI:5662735]	NA	0.879424	-2.97304	1.41924	-2.09481	0.0361879	NA	0.879424	-1.24874	1.32248	-0.94424	0.345047	NA
Gm45791	8	73521764	73522115	36.36	processed_pseudogene	predicted gene 45791 [Source:MGI Symbol;Acc:MGI:5804906]	NA	0.624516	0.376802	1.22375	0.307908	0.758153	NA	0.624516	-1.24864	1.37534	-0.907873	0.363945	NA
Gm49378	14	55866533	55875352	51.86	protein_coding	predicted gene, 49378 [Source:MGI Symbol;Acc:MGI:6121598]	NA	0.508262	-0.411857	1.384	-0.297585	0.76602	NA	0.508262	-1.24708	1.44602	-0.862422	0.388455	NA
Gm10000	12	104439590	104444018	48.84	lncRNA	predicted gene 10000 [Source:MGI Symbol;Acc:MGI:3641968]	NA	0.424229	-0.822475	4.21317	-0.195215	0.845225	NA	0.424229	-1.24702	4.21547	-0.295819	0.767368	NA
Gm31727	8	26757005	26763583	45.01	lncRNA	predicted gene, 31727 [Source:MGI Symbol;Acc:MGI:5590886]	NA	0.690576	-1.77996	1.24936	-1.42469	0.154247	NA	0.690576	-1.24655	1.24022	-1.00511	0.314846	NA
Gm33609	5	97290885	97297707	40.3	lncRNA	predicted gene, 33609 [Source:MGI Symbol;Acc:MGI:5592768]	NA	2.18369	-0.0495393	0.654619	-0.0756766	0.939676	NA	2.18369	-1.24628	0.762544	-1.63438	0.10218	NA
2900002M20Rik	1	25863471	25863800	43.33	TEC	RIKEN cDNA 2900002M20 gene [Source:MGI Symbol;Acc:MGI:1925574]	NA	1.29762	-0.122592	0.863506	-0.141971	0.887103	NA	1.29762	-1.24579	1.01976	-1.22165	0.22184	NA
Mir344c	7	61487059	61487150	48.91	miRNA	microRNA 344c [Source:MGI Symbol;Acc:MGI:4834318]	100526506	0.619754	0.199901	1.27416	0.156888	0.875333	NA	0.619754	-1.24554	1.40629	-0.885691	0.375784	NA
Gm44553	7	73108345	73110381	42.96	TEC	predicted gene 44553 [Source:MGI Symbol;Acc:MGI:5753129]	NA	1.20829	-2.52666	1.1342	-2.2277	0.0259002	NA	1.20829	-1.24554	1.0046	-1.23984	0.215036	NA
Gm43871	6	46018885	46020839	37.44	TEC	predicted gene, 43871 [Source:MGI Symbol;Acc:MGI:5690263]	NA	0.635371	-0.366756	1.55261	-0.236219	0.813262	NA	0.635371	-1.24482	1.61278	-0.771846	0.440206	NA
Ttll10	4	156119297	156143871	48.44	protein_coding	tubulin tyrosine ligase-like family, member 10 [Source:MGI Symbol;Acc:MGI:1921855]	330010	0.958247	-1.80385	1.20528	-1.49661	0.134494	NA	0.958247	-1.24469	1.19403	-1.04243	0.297213	NA
Tcf24	1	10030388	10038157	42.07	protein_coding	transcription factor 24 [Source:MGI Symbol;Acc:MGI:3780500]	100039596	10.374	-1.23013	0.530525	-2.3187	NA	NA	10.374	-1.24189	0.532833	-2.33073	NA	NA
Gm5976	1	52542393	52543388	51.61	processed_pseudogene	predicted gene 5976 [Source:MGI Symbol;Acc:MGI:3646538]	NA	0.537381	-0.101132	1.36947	-0.0738477	0.941132	NA	0.537381	-1.24118	1.46614	-0.846562	0.397239	NA
Gm20658	12	116066389	116102268	42.67	lncRNA	predicted gene 20658 [Source:MGI Symbol;Acc:MGI:5313105]	NA	0.497843	-0.461165	1.84704	-0.249678	0.802836	NA	0.497843	-1.24034	1.88842	-0.656813	0.511301	NA
Try5	6	41288167	41293775	41.5	protein_coding	trypsin 5 [Source:MGI Symbol;Acc:MGI:102756]	103964	0.499502	-0.824447	1.53796	-0.536066	0.591913	NA	0.499502	-1.23786	1.54293	-0.802276	0.422393	NA
Gm49058	6	148952623	148955346	34.4	TEC	predicted gene, 49058 [Source:MGI Symbol;Acc:MGI:6118436]	NA	0.613979	-1.76626	1.40986	-1.25279	0.210282	NA	0.613979	-1.2367	1.40212	-0.882021	0.377765	NA
4930551I15Rik	10	71312235	71321350	45.47	lncRNA	RIKEN cDNA 4930551I15 gene [Source:MGI Symbol;Acc:MGI:1922563]	NA	0.563226	-1.30264	1.40422	-0.927664	0.353582	NA	0.563226	-1.23632	1.40422	-0.880432	0.378625	NA
Gm26461	9	88435289	88435578	51.72	misc_RNA	predicted gene, 26461 [Source:MGI Symbol;Acc:MGI:5456238]	NA	2.29535	-0.393525	0.722373	-0.544768	0.585913	NA	2.29535	-1.23573	0.813512	-1.519	0.128762	NA
Gm14018	2	121315913	121321993	41.7	unprocessed_pseudogene	predicted gene 14018 [Source:MGI Symbol;Acc:MGI:3649456]	NA	0.564747	-0.414696	1.27158	-0.326127	0.744328	NA	0.564747	-1.23548	1.33694	-0.924113	0.355427	NA
Gm14464	2	78428013	78429266	51.59	processed_pseudogene	predicted gene 14464 [Source:MGI Symbol;Acc:MGI:3651392]	NA	1.03699	-0.315327	1.07382	-0.29365	0.769025	NA	1.03699	-1.23516	1.21359	-1.01777	0.308787	NA
Lamp5	2	135894159	135911837	41.19	protein_coding	lysosomal-associated membrane protein family, member 5 [Source:MGI Symbol;Acc:MGI:1923411]	76161	48.9207	-1.23381	0.521357	-2.36653	NA	NA	48.9207	-1.23475	0.521794	-2.36636	NA	NA
Gm28526	13	80021204	80278587	36.7	lncRNA	predicted gene 28526 [Source:MGI Symbol;Acc:MGI:5579232]	NA	0.726326	0.385836	1.21038	0.318772	0.749899	NA	0.726326	-1.23425	1.36306	-0.905503	0.365199	NA
4932702P03Rik	13	25089576	25098255	46.95	lncRNA	RIKEN cDNA 4932702P03 gene [Source:MGI Symbol;Acc:MGI:1921673]	73326	1.05495	0.900626	1.08852	0.827384	0.408019	NA	1.05495	-1.23354	1.2915	-0.955126	0.339514	NA
Gm42484	5	58122756	58124859	35.69	TEC	predicted gene 42484 [Source:MGI Symbol;Acc:MGI:5662621]	NA	1.13952	-0.328296	1.04584	-0.313907	0.753592	NA	1.13952	-1.2335	1.16012	-1.06325	0.287667	NA
Gm28068	15	74879152	74896259	42.11	lncRNA	predicted gene 28068 [Source:MGI Symbol;Acc:MGI:5578774]	NA	0.537659	-1.76106	1.41687	-1.24292	0.213897	NA	0.537659	-1.23341	1.40929	-0.875204	0.381463	NA
Wt1	2	104956874	105003961	45.81	protein_coding	Wilms tumor 1 homolog [Source:MGI Symbol;Acc:MGI:98968]	22431	5.69605	-0.261464	0.410415	-0.637071	0.524078	NA	5.69605	-1.23337	0.468491	-2.63265	0.00847216	NA
Gm9035	10	118101842	118103538	53.21	processed_pseudogene	predicted gene 9035 [Source:MGI Symbol;Acc:MGI:3643527]	NA	0.537974	-0.402587	1.26196	-0.319018	0.749713	NA	0.537974	-1.23083	1.32881	-0.926265	0.354308	NA
Gm47994	13	38698072	38698851	54.36	processed_pseudogene	predicted gene, 47994 [Source:MGI Symbol;Acc:MGI:6097290]	NA	0.890291	-0.971893	0.993665	-0.97809	0.32803	NA	0.890291	-1.22775	1.04458	-1.17536	0.239853	NA
Pax3	1	78077904	78173771	42.51	protein_coding	paired box 3 [Source:MGI Symbol;Acc:MGI:97487]	18505	29.944	-0.661404	0.784185	-0.843429	0.398989	NA	29.944	-1.22774	0.788356	-1.55734	0.11939	0.633947
Klk1b27	7	43701714	43706136	49.08	protein_coding	kallikrein 1-related peptidase b27 [Source:MGI Symbol;Acc:MGI:891980]	16619	0.413416	-2.25581	2.07878	-1.08516	0.277851	NA	0.413416	-1.2277	2.07879	-0.590586	0.554798	NA
Gm50209	18	80512072	80519751	47.73	lncRNA	predicted gene, 50209 [Source:MGI Symbol;Acc:MGI:6302995]	NA	4.10832	-0.589998	0.514142	-1.14754	0.251159	NA	4.10832	-1.22758	0.571264	-2.14889	0.0316435	NA
BB123696	13	52883651	52911241	46.13	lncRNA	expressed sequence BB123696 [Source:MGI Symbol;Acc:MGI:2145475]	NA	1.1222	0.451603	0.984873	0.45854	0.646565	NA	1.1222	-1.2273	1.19648	-1.02576	0.305005	NA
Ccdc50-ps	4	100424305	100425245	46.23	processed_pseudogene	Ccdc50 retrotransposed pseudogene [Source:MGI Symbol;Acc:MGI:3651098]	NA	0.658046	-0.807668	1.28575	-0.628167	0.529895	NA	0.658046	-1.22458	1.29216	-0.947701	0.343282	NA
Gm45630	7	141604902	141606812	44.53	TEC	predicted gene 45630 [Source:MGI Symbol;Acc:MGI:5791466]	NA	0.764435	-2.17131	1.31486	-1.65135	0.0986666	NA	0.764435	-1.22396	1.24924	-0.979768	0.327201	NA
Gm37824	2	13009176	13012411	34.8	TEC	predicted gene, 37824 [Source:MGI Symbol;Acc:MGI:5611052]	NA	0.705691	-0.888326	1.32991	-0.66796	0.504159	NA	0.705691	-1.22288	1.38369	-0.88378	0.376815	NA
Cyp2c55	19	38995463	39031137	41.27	protein_coding	cytochrome P450, family 2, subfamily c, polypeptide 55 [Source:MGI Symbol;Acc:MGI:1919332]	72082	0.936547	0.265615	1.07891	0.246187	0.805537	NA	0.936547	-1.22206	1.2636	-0.967127	0.333481	NA
Gm39041	7	78948773	78952674	48.31	TEC	predicted gene, 39041 [Source:MGI Symbol;Acc:MGI:5621926]	NA	1.52091	-0.598839	0.889596	-0.673158	0.500847	NA	1.52091	-1.2217	0.974336	-1.25388	0.209887	NA
Gm45358	8	58094552	58096856	39.52	TEC	predicted gene 45358 [Source:MGI Symbol;Acc:MGI:5791194]	NA	0.76534	-0.801918	1.41113	-0.56828	0.569845	NA	0.76534	-1.2202	1.4171	-0.861053	0.389209	NA
Rhag	17	41122017	41151645	38.79	protein_coding	Rhesus blood group-associated A glycoprotein [Source:MGI Symbol;Acc:MGI:1202713]	19743	1.35257	-1.04646	1.49581	-0.699593	0.484181	NA	1.35257	-1.21882	1.512	-0.806099	0.420186	NA
Six6	12	72986666	72991673	45.13	protein_coding	sine oculis-related homeobox 6 [Source:MGI Symbol;Acc:MGI:1341840]	20476	71.0412	-0.454422	0.441897	-1.02835	0.303787	0.577375	71.0412	-1.21875	0.446017	-2.73252	0.0062852	0.214276
4930544L04Rik	7	134998064	135001273	44.58	TEC	RIKEN cDNA 4930544L04 gene [Source:MGI Symbol;Acc:MGI:1926057]	NA	0.783965	-0.0155277	1.3537	-0.0114706	0.990848	NA	0.783965	-1.21825	1.45756	-0.835814	0.40326	NA
Gm46560	16	31327205	31330595	47.24	lncRNA	predicted gene, 46560 [Source:MGI Symbol;Acc:MGI:5826197]	NA	1.11572	-0.387127	1.10959	-0.348891	0.727171	NA	1.11572	-1.21813	1.21553	-1.00214	0.316276	NA
Gm5780	10	89968846	89970679	52.84	processed_pseudogene	predicted gene 5780 [Source:MGI Symbol;Acc:MGI:3645288]	NA	0.641201	-1.76514	1.36414	-1.29395	0.195681	NA	0.641201	-1.21792	1.36415	-0.892809	0.371959	NA
Myo7b	18	32092287	32170014	48.3	protein_coding	myosin VIIB [Source:MGI Symbol;Acc:MGI:107709]	17922	1.51376	-2.71094	1.15925	-2.33854	0.0193593	NA	1.51376	-1.21676	0.96129	-1.26575	0.205602	NA
Gm45560	8	12440168	12441639	53.33	TEC	predicted gene 45560 [Source:MGI Symbol;Acc:MGI:5791396]	NA	3.31981	-0.386047	0.517615	-0.745818	0.455777	NA	3.31981	-1.21594	0.585297	-2.07748	0.0377573	NA
Gm15785	6	149335278	149335971	41.64	processed_pseudogene	predicted gene 15785 [Source:MGI Symbol;Acc:MGI:3783227]	NA	3.39751	-0.883303	0.566747	-1.55855	0.119103	NA	3.39751	-1.2155	0.5999	-2.02617	0.0427469	NA
Gm49674	16	74669927	74672826	35.59	TEC	predicted gene, 49674 [Source:MGI Symbol;Acc:MGI:6215119]	NA	2.60876	-0.771183	0.723181	-1.06638	0.286254	NA	2.60876	-1.2123	0.765693	-1.58328	0.113359	NA
Wnt1	15	98687738	98691718	58.18	protein_coding	wingless-type MMTV integration site family, member 1 [Source:MGI Symbol;Acc:MGI:98953]	22408	0.640779	-0.798415	1.51284	-0.52776	0.597666	NA	0.640779	-1.21067	1.51777	-0.797658	0.425069	NA
4930467K11Rik	10	57354477	57362447	40.8	lncRNA	RIKEN cDNA 4930467K11 gene [Source:MGI Symbol;Acc:MGI:1922178]	74928	2.67912	-0.801379	0.749001	-1.06993	0.28465	NA	2.67912	-1.21059	0.787471	-1.53731	0.124218	NA
Sspo	6	48425163	48478184	53.93	protein_coding	SCO-spondin [Source:MGI Symbol;Acc:MGI:2674311]	243369	38.2054	0.038007	0.693884	0.0547743	0.956318	0.984366	38.2054	-1.21045	0.702141	-1.72395	0.0847175	0.574219
Mir218-2	11	35507643	35507752	54.55	miRNA	microRNA 218-2 [Source:MGI Symbol;Acc:MGI:3618752]	723924	0.412723	-0.76953	2.076	-0.37068	0.710876	NA	0.412723	-1.20776	2.08166	-0.580187	0.561788	NA
Gm20172	1	25315485	25317035	36.56	TEC	predicted gene, 20172 [Source:MGI Symbol;Acc:MGI:5012357]	100504323	1.41809	-0.460325	1.09354	-0.420952	0.67379	NA	1.41809	-1.20748	1.16149	-1.0396	0.298526	NA
Gm10086	5	108665045	108665398	50.85	processed_pseudogene	predicted pseudogene 10086 [Source:MGI Symbol;Acc:MGI:3642342]	NA	0.650012	0.464897	1.32442	0.351018	0.725575	NA	0.650012	-1.20736	1.46887	-0.821964	0.411097	NA
Gm49124	14	45802988	45823577	45.78	lncRNA	predicted gene, 49124 [Source:MGI Symbol;Acc:MGI:6118528]	NA	2.45733	0.493313	0.764131	0.645587	0.518547	NA	2.45733	-1.20523	0.90825	-1.32698	0.184517	NA
Gm16128	10	62771477	62772102	48.88	processed_pseudogene	predicted gene 16128 [Source:MGI Symbol;Acc:MGI:3801948]	NA	0.831017	-0.300717	1.30104	-0.231136	0.817209	NA	0.831017	-1.20411	1.4177	-0.849343	0.39569	NA
Gm10556	18	4812486	4850959	45.43	lncRNA	predicted gene 10556 [Source:MGI Symbol;Acc:MGI:3642809]	100038439	0.487295	-0.768409	1.56467	-0.4911	0.623356	NA	0.487295	-1.20392	1.57188	-0.765913	0.443728	NA
Gm44235	6	77448121	77451178	36.43	TEC	predicted gene, 44235 [Source:MGI Symbol;Acc:MGI:5690627]	NA	2.09608	-0.480901	0.802852	-0.598991	0.549179	NA	2.09608	-1.20142	0.877746	-1.36876	0.171075	NA
Gm5535	2	143940735	144049910	47.8	lncRNA	predicted gene 5535 [Source:MGI Symbol;Acc:MGI:3645019]	433481	1.37743	-0.0958578	0.870371	-0.110134	0.912303	NA	1.37743	-1.20004	1.02357	-1.1724	0.241037	NA
Gm26685	1	164330878	164342451	44.28	lncRNA	predicted gene, 26685 [Source:MGI Symbol;Acc:MGI:5477179]	102635083	0.565826	-1.26327	1.47607	-0.855832	0.392091	NA	0.565826	-1.19695	1.47607	-0.8109	0.417423	NA
Osm	11	4186420	4191026	55.02	protein_coding	oncostatin M [Source:MGI Symbol;Acc:MGI:104749]	18413	1.86124	0.474201	0.754718	0.628316	0.529797	NA	1.86124	-1.19554	0.926201	-1.2908	0.196773	NA
Barhl1	2	28797691	28806680	54.88	protein_coding	BarH like homeobox 1 [Source:MGI Symbol;Acc:MGI:1859288]	54422	167.088	-1.10718	0.383809	-2.8847	0.00391784	0.0528617	167.088	-1.19484	0.384224	-3.10976	0.00187237	0.125035
Gm3234	12	107429528	107454842	46.81	lncRNA	predicted gene 3234 [Source:MGI Symbol;Acc:MGI:3781412]	NA	0.436619	-1.74115	1.69239	-1.02881	0.303567	NA	0.436619	-1.19394	1.69239	-0.705473	0.480516	NA
E330017L17Rik	4	129800009	129813580	46.93	lncRNA	RIKEN cDNA E330017L17 gene [Source:MGI Symbol;Acc:MGI:2442924]	319894	1.03899	-0.980092	1.06917	-0.916685	0.359308	NA	1.03899	-1.19244	1.11033	-1.07395	0.282846	NA
Gm47639	12	101005351	101009067	38.98	lncRNA	predicted gene, 47639 [Source:MGI Symbol;Acc:MGI:6096713]	NA	1.45865	-0.39985	0.817338	-0.48921	0.624693	NA	1.45865	-1.19189	0.924673	-1.28898	0.197405	NA
Bdkrb1	12	105569344	105571687	52.05	protein_coding	bradykinin receptor, beta 1 [Source:MGI Symbol;Acc:MGI:88144]	12061	1.82584	1.09951	0.778377	1.41257	0.157781	NA	1.82584	-1.19164	1.00939	-1.18055	0.23778	NA
D130079A08Rik	14	104525867	104696772	39.35	lncRNA	RIKEN cDNA D130079A08 gene [Source:MGI Symbol;Acc:MGI:2444500]	320671	3.37153	-0.185637	0.573802	-0.323522	0.7463	NA	3.37153	-1.18974	0.661238	-1.79927	0.0719765	NA
Gm7059	17	33071179	33071994	46.45	processed_pseudogene	predicted gene 7059 [Source:MGI Symbol;Acc:MGI:3779663]	NA	1.97091	-0.231063	0.739168	-0.312599	0.754585	NA	1.97091	-1.18949	0.836373	-1.4222	0.154968	NA
Syna	5	134587000	134589025	54.29	protein_coding	syncytin a [Source:MGI Symbol;Acc:MGI:2684898]	214292	1.3294	-0.116373	0.909033	-0.128019	0.898134	NA	1.3294	-1.1869	1.05121	-1.12908	0.258865	NA
Krt6a	15	101598345	101602742	50.91	protein_coding	keratin 6A [Source:MGI Symbol;Acc:MGI:1100845]	16687	0.431407	-2.74768	2.26129	-1.2151	0.22433	NA	0.431407	-1.18632	2.2544	-0.526225	0.598732	NA
Rybp-ps	13	66155551	66156231	51.84	processed_pseudogene	RING1 and YY1 binding protein, pseudogene [Source:MGI Symbol;Acc:MGI:3648043]	NA	2.39267	-0.171843	0.590112	-0.291205	0.770895	NA	2.39267	-1.18544	0.685585	-1.72909	0.0837923	NA
	14	123189531	123193755	43.81	lncRNA	novel transcript, antisense to Tmtc4	NA	0.991216	-0.674475	1.0742	-0.627887	0.530078	NA	0.991216	-1.18439	1.15073	-1.02925	0.303363	NA
Cdh1	8	107329983	107396878	47.03	protein_coding	cadherin 1 [Source:MGI Symbol;Acc:MGI:88354]	12550	88.0708	-0.572478	0.829035	-0.690536	0.489857	0.729031	88.0708	-1.18417	0.830391	-1.42604	0.153858	0.68716
Ptgds	2	25356721	25360058	56.2	protein_coding	prostaglandin D2 synthase (brain) [Source:MGI Symbol;Acc:MGI:99261]	19215	2559.87	-0.107725	0.804595	-0.133888	0.893491	0.956208	2559.87	-1.18356	0.804676	-1.47086	0.14133	0.670809
Glns-ps1	11	19670355	19671472	53.49	processed_pseudogene	glutamine synthetase pseudogene 1 [Source:MGI Symbol;Acc:MGI:95740]	NA	1.3578	-0.850939	1.03921	-0.818835	0.41288	NA	1.3578	-1.18301	1.0783	-1.09711	0.272594	NA
Rpl21-ps7	17	83595975	83596489	47.96	processed_pseudogene	ribosomal protein L21, pseudogene 7 [Source:MGI Symbol;Acc:MGI:3646135]	NA	1.07927	-0.189274	1.05944	-0.178654	0.858209	NA	1.07927	-1.1828	1.18597	-0.997321	0.318609	NA
Gm13398	2	26927297	26930865	53.12	protein_coding	predicted gene 13398 [Source:MGI Symbol;Acc:MGI:3652315]	NA	3.25942	-0.58523	0.540733	-1.08229	0.279123	NA	3.25942	-1.18157	0.596931	-1.97941	0.0477701	NA
Ucma	2	4980933	4990559	47.76	protein_coding	upper zone of growth plate and cartilage matrix associated [Source:MGI Symbol;Acc:MGI:1915777]	68527	3.16743	-0.126969	0.620183	-0.204728	0.837785	NA	3.16743	-1.17615	0.704152	-1.67031	0.0948578	NA
Gm16523	2	39047498	39052247	41.05	transcribed_processed_pseudogene	predicted gene, 16523 [Source:MGI Symbol;Acc:MGI:4360990]	100042584	1.36955	-1.2398	0.880362	-1.40828	0.159048	NA	1.36955	-1.17473	0.880347	-1.33439	0.182075	NA
Six1	12	73086789	73100661	50.04	protein_coding	sine oculis-related homeobox 1 [Source:MGI Symbol;Acc:MGI:102780]	20471	14.6357	-0.783302	0.741225	-1.05677	0.290618	NA	14.6357	-1.17424	0.747224	-1.57147	0.116074	NA
Dmbx1	4	115772316	115797123	49.2	protein_coding	diencephalon/mesencephalon homeobox 1 [Source:MGI Symbol;Acc:MGI:2153518]	140477	34.1438	-0.885647	0.623331	-1.42083	0.155366	0.401257	34.1438	-1.17353	0.626191	-1.87407	0.0609204	0.505853
Gm43483	5	131668787	131671646	44.83	TEC	predicted gene 43483 [Source:MGI Symbol;Acc:MGI:5663620]	NA	1.44034	-1.76434	1.16978	-1.50827	0.131485	NA	1.44034	-1.17291	1.09888	-1.06737	0.285805	NA
Gm10734	13	115226037	115227523	58.04	lncRNA	predicted gene 10734 [Source:MGI Symbol;Acc:MGI:3642559]	NA	2.86285	-0.913619	0.580032	-1.57512	0.115229	NA	2.86285	-1.17099	0.609366	-1.92165	0.0546504	NA
Gm7591	14	26932354	26933206	43.61	processed_pseudogene	predicted gene 7591 [Source:MGI Symbol;Acc:MGI:3644074]	NA	1.28786	-0.595032	0.939149	-0.633586	0.526351	NA	1.28786	-1.16995	1.01446	-1.15327	0.248801	NA
Gm48717	9	37049849	37050920	49.35	TEC	predicted gene, 48717 [Source:MGI Symbol;Acc:MGI:6098367]	NA	3.03504	0.397463	0.621784	0.63923	0.522674	NA	3.03504	-1.16862	0.735821	-1.58819	0.112244	NA
Nccrp1	7	28243021	28246679	57.01	protein_coding	non-specific cytotoxic cell receptor protein 1 homolog (zebrafish) [Source:MGI Symbol;Acc:MGI:2685009]	233038	9.77076	-0.0650376	0.305742	-0.21272	0.831545	NA	9.77076	-1.16762	0.360007	-3.24334	0.00118138	NA
Rsph6a	7	18788615	18808372	49.23	protein_coding	radial spoke head 6 homolog A (Chlamydomonas) [Source:MGI Symbol;Acc:MGI:1927643]	83434	4.67178	0.318555	0.476277	0.668843	0.503595	NA	4.67178	-1.16721	0.57009	-2.04741	0.0406174	NA
Btnl10	11	58808734	58817984	49	protein_coding	butyrophilin-like 10 [Source:MGI Symbol;Acc:MGI:2182073]	192194	2.22131	0.151454	0.736854	0.205541	0.837149	NA	2.22131	-1.166	0.854877	-1.36393	0.172588	NA
Lax1	1	133606829	133617846	45.62	protein_coding	lymphocyte transmembrane adaptor 1 [Source:MGI Symbol;Acc:MGI:2443362]	240754	3.13122	-0.915625	0.56442	-1.62224	0.104752	NA	3.13122	-1.16569	0.593748	-1.96328	0.0496139	NA
Gm42854	5	116710586	116711554	51.81	lncRNA	predicted gene 42854 [Source:MGI Symbol;Acc:MGI:5662991]	NA	2.05909	-1.80029	0.851263	-2.11484	0.0344434	NA	2.05909	-1.16556	0.782904	-1.48876	0.13655	NA
Mir7028	5	114857576	114857639	56.25	miRNA	microRNA 7028 [Source:MGI Symbol;Acc:MGI:5531056]	102465622	1.88026	-0.618426	0.86374	-0.715986	0.474	NA	1.88026	-1.1654	0.931342	-1.25132	0.210819	NA
Vsx1	2	150522622	150531280	46.9	protein_coding	visual system homeobox 1 [Source:MGI Symbol;Acc:MGI:1890816]	114889	2.10262	-0.462889	0.911375	-0.507902	0.611522	NA	2.10262	-1.16485	0.976337	-1.19308	0.232837	NA
Gm48620	12	116126608	116127429	48.54	unprocessed_pseudogene	predicted gene, 48620 [Source:MGI Symbol;Acc:MGI:6098215]	NA	2.58427	0.422894	0.606461	0.697315	0.485606	NA	2.58427	-1.16403	0.755053	-1.54166	0.123157	NA
9530056E24Rik	2	130365915	130369204	44.65	TEC	RIKEN cDNA 9530056E24 gene [Source:MGI Symbol;Acc:MGI:2441750]	NA	2.00409	-0.128299	0.722748	-0.177516	0.859103	NA	2.00409	-1.16333	0.825676	-1.40895	0.158851	NA
A830021F12Rik	18	15484991	15495363	44.37	lncRNA	RIKEN cDNA A830021F12 gene [Source:MGI Symbol;Acc:MGI:3045372]	NA	0.902584	-0.248173	1.26763	-0.195777	0.844785	NA	0.902584	-1.16331	1.38677	-0.838862	0.401547	NA
Dapl1	2	59314997	59335364	42.97	protein_coding	death associated protein-like 1 [Source:MGI Symbol;Acc:MGI:1923997]	76747	2.51556	-0.825345	0.766017	-1.07745	0.281279	NA	2.51556	-1.16044	0.793045	-1.46327	0.143392	NA
Gm7741	3	35918026	35919014	50.35	processed_pseudogene	predicted gene 7741 [Source:MGI Symbol;Acc:MGI:3647088]	NA	1.49882	0.342623	0.809877	0.423056	0.672254	NA	1.49882	-1.15833	0.965173	-1.20012	0.230092	NA
Cd177	7	24443408	24459736	52.26	protein_coding	CD177 antigen [Source:MGI Symbol;Acc:MGI:1916141]	68891	3.69756	-0.967205	0.667003	-1.45007	0.147038	NA	3.69756	-1.15767	0.686856	-1.68547	0.0918982	NA
Gm47842	10	33200008	33203771	37.46	processed_pseudogene	predicted gene, 47842 [Source:MGI Symbol;Acc:MGI:6097046]	NA	1.48553	-0.995413	0.964353	-1.03221	0.301975	NA	1.48553	-1.15735	0.990424	-1.16854	0.242589	NA
4921515G04Rik	15	35368599	35373293	42.73	lncRNA	RIKEN cDNA 4921515G04 gene [Source:MGI Symbol;Acc:MGI:1918154]	NA	2.35462	-0.513376	0.677022	-0.758286	0.44828	NA	2.35462	-1.15687	0.739516	-1.56436	0.117733	NA
Rpl21-ps9	2	156228661	156229142	48.55	processed_pseudogene	ribosomal protein L21, pseudogene 9 [Source:MGI Symbol;Acc:MGI:3650934]	NA	0.497935	-0.706436	1.89509	-0.372771	0.709319	NA	0.497935	-1.15484	1.90234	-0.607065	0.543808	NA
Gm41392	15	96395783	96396769	46.4	lncRNA	predicted gene, 41392 [Source:MGI Symbol;Acc:MGI:5624277]	NA	0.676392	-2.6038	1.67878	-1.55101	0.1209	NA	0.676392	-1.15465	1.67372	-0.689868	0.490277	NA
Gm47545	12	69274700	69285058	44.87	lncRNA	predicted gene, 47545 [Source:MGI Symbol;Acc:MGI:6096558]	NA	1.24424	-0.212398	0.877481	-0.242055	0.808738	NA	1.24424	-1.15419	0.989488	-1.16645	0.243431	NA
8430419K02Rik	11	18795851	18824309	39.19	lncRNA	RIKEN cDNA 8430419K02 gene [Source:MGI Symbol;Acc:MGI:1921768]	NA	1.20052	-1.68885	0.971476	-1.73844	0.082133	NA	1.20052	-1.15418	0.909555	-1.26895	0.20446	NA
AI662270	11	83114402	83117430	44.34	lncRNA	expressed sequence AI662270 [Source:MGI Symbol;Acc:MGI:2144254]	100043636	1.55003	0.191092	0.792293	0.241189	0.809409	NA	1.55003	-1.15267	0.919463	-1.25364	0.209974	NA
4631405J19Rik	2	92858301	92875077	53.33	lncRNA	RIKEN cDNA 4631405J19 gene [Source:MGI Symbol;Acc:MGI:3045383]	433456	1.18782	-0.739768	0.952447	-0.776703	0.437334	NA	1.18782	-1.15	1.01195	-1.13642	0.255779	NA
4930556J24Rik	11	3887541	3926778	44.96	protein_coding	RIKEN cDNA 4930556J24 gene [Source:MGI Symbol;Acc:MGI:1922592]	NA	2.32894	-0.408862	0.639549	-0.639298	0.522629	NA	2.32894	-1.14965	0.721392	-1.59365	0.111014	NA
Gm39121	8	3722430	3722954	49.14	lncRNA	predicted gene, 39121 [Source:MGI Symbol;Acc:MGI:5622006]	NA	1.84568	-1.0331	0.768913	-1.34359	0.179083	NA	1.84568	-1.14901	0.788751	-1.45674	0.145188	NA
C1ql4	15	98981967	98985698	53.48	protein_coding	complement component 1, q subcomponent-like 4 [Source:MGI Symbol;Acc:MGI:3579909]	239659	56.2929	-1.1425	0.477912	-2.3906	0.0168209	0.116384	56.2929	-1.14808	0.478372	-2.39998	0.016396	0.310087
Gm46332	12	4602546	4619538	41.43	lncRNA	predicted gene, 46332 [Source:MGI Symbol;Acc:MGI:5825969]	NA	0.632136	-0.454139	1.25077	-0.363088	0.716539	NA	0.632136	-1.14765	1.348	-0.85137	0.394564	NA
Gm7457	6	142759957	142779220	45.34	lncRNA	predicted gene 7457 [Source:MGI Symbol;Acc:MGI:3648132]	665037	4.02838	-0.789848	0.545578	-1.44773	0.147693	NA	4.02838	-1.14752	0.573227	-2.00186	0.0452996	NA
Gm36738	15	78458611	78465816	47.88	lncRNA	predicted gene, 36738 [Source:MGI Symbol;Acc:MGI:5595897]	102640742	2.08216	-0.404638	0.666575	-0.607041	0.543824	NA	2.08216	-1.1451	0.745532	-1.53595	0.12455	NA
Tmem30b	12	73590176	73593166	51.09	protein_coding	transmembrane protein 30B [Source:MGI Symbol;Acc:MGI:2442082]	238257	4.99079	-0.869884	0.757587	-1.14823	0.250874	NA	4.99079	-1.14299	0.770792	-1.48287	0.138108	NA
Ankub1	3	57564814	57600220	41.71	protein_coding	ankrin repeat and ubiquitin domain containing 1 [Source:MGI Symbol;Acc:MGI:2685256]	242037	3.08567	0.20413	0.632535	0.322717	0.74691	NA	3.08567	-1.14245	0.737585	-1.54891	0.121403	NA
Gm26403	18	61271581	61271685	40.95	snRNA	predicted gene, 26403 [Source:MGI Symbol;Acc:MGI:5456180]	115488986	2.6397	0.117608	0.676969	0.173728	0.86208	NA	2.6397	-1.13552	0.782852	-1.45049	0.146921	NA
Ccdc69	11	54940557	54968957	46.36	protein_coding	coiled-coil domain containing 69 [Source:MGI Symbol;Acc:MGI:1196234]	52570	4.63885	-0.241462	0.449638	-0.537014	0.591258	NA	4.63885	-1.13454	0.511366	-2.21865	0.0265105	NA
Gm42946	3	156351957	156354526	40.62	TEC	predicted gene 42946 [Source:MGI Symbol;Acc:MGI:5663083]	NA	1.04567	-0.830645	1.1773	-0.705552	0.480467	NA	1.04567	-1.13302	1.22765	-0.922921	0.356049	NA
Gm37678	9	108421413	108422558	41.27	TEC	predicted gene, 37678 [Source:MGI Symbol;Acc:MGI:5610906]	NA	2.18501	-0.904401	0.679143	-1.33168	0.182966	NA	2.18501	-1.13078	0.709589	-1.59357	0.111033	NA
Fat2	11	55141435	55227390	47.74	protein_coding	FAT atypical cadherin 2 [Source:MGI Symbol;Acc:MGI:2685369]	245827	26.7364	-1.07552	0.475405	-2.26231	0.023678	NA	26.7364	-1.13056	0.476905	-2.37062	0.0177584	0.322346
Gm37588	1	128059894	128062389	34.09	TEC	predicted gene, 37588 [Source:MGI Symbol;Acc:MGI:5610816]	NA	0.63205	-0.728071	1.30121	-0.559534	0.575798	NA	0.63205	-1.12873	1.36039	-0.82971	0.406703	NA
Gm8249	10	81551779	81552243	49.46	processed_pseudogene	predicted gene 8249 [Source:MGI Symbol;Acc:MGI:3647617]	NA	0.947975	-1.90087	1.28255	-1.4821	0.138314	NA	0.947975	-1.12611	1.17957	-0.954676	0.339741	NA
Pla2g4c-ps	7	13095036	13120620	42.11	unprocessed_pseudogene	phospholipase A2, group IVC (cytosolic, calcium-independent), pseudogene [Source:MGI Symbol;Acc:MGI:5645818]	NA	2.32308	-0.474704	0.728013	-0.652055	0.514366	NA	2.32308	-1.1248	0.787481	-1.42835	0.153191	NA
H3c11	13	21967130	21967540	66.91	protein_coding	H3 clustered histone 11 [Source:MGI Symbol;Acc:MGI:2448350]	319153	3.04308	-1.19485	0.763328	-1.56531	0.117509	NA	3.04308	-1.12287	0.762893	-1.47186	0.141059	NA
Gm47657	13	20688965	20690768	42.13	TEC	predicted gene, 47657 [Source:MGI Symbol;Acc:MGI:6096742]	NA	0.956286	-1.92458	1.33936	-1.43694	0.150736	NA	0.956286	-1.12138	1.23783	-0.905927	0.364974	NA
A730090N16Rik	3	65232197	65256850	42.36	lncRNA	RIKEN cDNA A730090N16 gene [Source:MGI Symbol;Acc:MGI:2442748]	NA	2.56764	-0.113311	0.657809	-0.172255	0.863237	NA	2.56764	-1.12015	0.753332	-1.48692	0.137035	NA
Gm22771	11	74796935	74797025	39.56	snoRNA	predicted gene, 22771 [Source:MGI Symbol;Acc:MGI:5452548]	NA	1.28188	0.108947	0.878149	0.124064	0.901264	NA	1.28188	-1.11915	1.01044	-1.10758	0.268044	NA
Gm47664	13	20684058	20685397	38.88	lncRNA	predicted gene, 47664 [Source:MGI Symbol;Acc:MGI:6096754]	NA	2.25715	-1.30439	0.727059	-1.79406	0.0728029	NA	2.25715	-1.11736	0.715372	-1.56193	0.118305	NA
Gm45265	8	55458320	55460816	33.12	TEC	predicted gene 45265 [Source:MGI Symbol;Acc:MGI:5791101]	NA	1.21897	-0.925556	1.01477	-0.912081	0.361726	NA	1.21897	-1.11643	1.04276	-1.07065	0.284326	NA
Krt17	11	100147043	100151855	54.39	protein_coding	keratin 17 [Source:MGI Symbol;Acc:MGI:96691]	16667	5.12408	-0.343745	0.437604	-0.785516	0.432151	NA	5.12408	-1.11615	0.492341	-2.26702	0.0233889	NA
Gm42993	5	132044449	132051773	39.21	TEC	predicted gene 42993 [Source:MGI Symbol;Acc:MGI:5663130]	NA	7.90365	-1.00584	0.48478	-2.07484	0.0380013	NA	7.90365	-1.11431	0.491858	-2.26551	0.0234817	NA
Gm42616	5	52032761	52036944	39.44	TEC	predicted gene 42616 [Source:MGI Symbol;Acc:MGI:5662753]	NA	0.435556	-1.18053	2.17668	-0.542355	0.587574	NA	0.435556	-1.11422	2.1767	-0.511886	0.60873	NA
2900092N22Rik	2	14678215	14679623	36.48	TEC	RIKEN cDNA 2900092N22 gene [Source:MGI Symbol;Acc:MGI:1920357]	NA	0.459909	-1.18043	2.08731	-0.565529	0.571714	NA	0.459909	-1.11412	2.08732	-0.533754	0.593512	NA
Gm44266	6	138577840	138578339	41.4	TEC	predicted gene, 44266 [Source:MGI Symbol;Acc:MGI:5690658]	NA	2.08305	-0.0624755	0.840327	-0.0743466	0.940735	NA	2.08305	-1.11238	0.931478	-1.19421	0.232395	NA
C330024D21Rik	5	67621240	67634975	44.12	lncRNA	RIKEN cDNA C330024D21 gene [Source:MGI Symbol;Acc:MGI:2444116]	320479	4.34314	-0.410907	0.531586	-0.772983	0.439533	NA	4.34314	-1.11164	0.577202	-1.9259	0.0541163	NA
Gm10855	2	6937352	6939892	40.77	lncRNA	predicted gene 10855 [Source:MGI Symbol;Acc:MGI:3641819]	NA	2.65567	-0.351513	0.684204	-0.513754	0.607424	NA	2.65567	-1.11063	0.743423	-1.49394	0.135192	NA
Zim3	7	6958684	6980419	43.32	lncRNA	zinc finger, imprinted 3 [Source:MGI Symbol;Acc:MGI:2151058]	116811	1.92511	-1.39969	0.954379	-1.4666	0.142485	NA	1.92511	-1.10952	0.931619	-1.19096	0.23367	NA
Gm19689	17	83341023	83385855	45.71	lncRNA	predicted gene, 19689 [Source:MGI Symbol;Acc:MGI:5011874]	100503434	3.95326	0.0718601	0.506938	0.141753	0.887275	NA	3.95326	-1.10825	0.590866	-1.87563	0.0607057	NA
Dpt	1	164624213	164651835	43.7	protein_coding	dermatopontin [Source:MGI Symbol;Acc:MGI:1928392]	56429	2.2062	-0.111675	0.765331	-0.145917	0.883987	NA	2.2062	-1.10756	0.859731	-1.28826	0.197655	NA
Gm32479	6	51260512	51264835	46.51	lncRNA	predicted gene, 32479 [Source:MGI Symbol;Acc:MGI:5591638]	NA	2.24077	-0.193151	0.755047	-0.255814	0.798095	NA	2.24077	-1.10689	0.844768	-1.31029	0.190096	NA
Il23r	6	67399916	67468839	38.94	protein_coding	interleukin 23 receptor [Source:MGI Symbol;Acc:MGI:2181693]	209590	1.42551	0.0308979	0.989622	0.0312219	0.975093	NA	1.42551	-1.10577	1.09983	-1.00541	0.314701	NA
Trim80	11	115331371	115339096	51.8	protein_coding	tripartite motif-containing 80 [Source:MGI Symbol;Acc:MGI:3588186]	432613	2.37026	0.676798	0.671619	1.00771	0.313594	NA	2.37026	-1.10463	0.840228	-1.31468	0.188618	NA
Gm12299	11	66892912	66902451	47.1	lncRNA	predicted gene 12299 [Source:MGI Symbol;Acc:MGI:3652304]	NA	0.539896	-1.68692	1.66305	-1.01435	0.310414	NA	0.539896	-1.10405	1.65417	-0.667433	0.504496	NA
H2-Q1	17	35539381	35544075	50.05	protein_coding	histocompatibility 2, Q region locus 1 [Source:MGI Symbol;Acc:MGI:95928]	15006	5.01488	0.0227868	0.752427	0.0302844	0.97584	NA	5.01488	-1.10309	0.798965	-1.38065	0.167386	NA
Gm37342	3	51664545	51669509	42.94	TEC	predicted gene, 37342 [Source:MGI Symbol;Acc:MGI:5610570]	NA	1.89575	-2.47653	0.93297	-2.65446	0.00794344	NA	1.89575	-1.1026	0.749113	-1.47188	0.141053	NA
Gm47585	13	63421414	63423725	41.22	TEC	predicted gene, 47585 [Source:MGI Symbol;Acc:MGI:6096625]	NA	0.962403	-0.452258	1.24847	-0.362249	0.717166	NA	0.962403	-1.10177	1.34411	-0.819704	0.412385	NA
Gm47157	13	34965568	34998527	43.15	lncRNA	predicted gene, 47157 [Source:MGI Symbol;Acc:MGI:6095928]	NA	0.949507	-0.36992	1.02794	-0.359864	0.718949	NA	0.949507	-1.10124	1.13008	-0.974482	0.329818	NA
Gm35325	7	69857183	69858930	46.28	lncRNA	predicted gene, 35325 [Source:MGI Symbol;Acc:MGI:5594484]	NA	0.728697	-0.399135	1.17488	-0.339724	0.734064	NA	0.728697	-1.09971	1.28055	-0.858777	0.390464	NA
Gm48353	10	62693903	62695773	42.81	TEC	predicted gene, 48353 [Source:MGI Symbol;Acc:MGI:6097818]	NA	1.02165	-1.41925	1.14747	-1.23685	0.216142	NA	1.02165	-1.09931	1.11044	-0.989977	0.322185	NA
Gm30606	8	94433643	94446603	42.11	lncRNA	predicted gene, 30606 [Source:MGI Symbol;Acc:MGI:5589765]	108167546	2.08669	-2.177	0.846296	-2.57239	0.0101	NA	2.08669	-1.09823	0.710419	-1.54589	0.122131	NA
Gm35438	19	27079351	27092885	43.21	lncRNA	predicted gene, 35438 [Source:MGI Symbol;Acc:MGI:5594597]	NA	1.43269	-0.50003	0.933187	-0.53583	0.592076	NA	1.43269	-1.09769	1.01204	-1.08463	0.278085	NA
Cryaa	17	31896781	31900707	55.28	protein_coding	crystallin, alpha A [Source:MGI Symbol;Acc:MGI:88515]	12954	1.44345	-1.99696	1.10631	-1.80505	0.0710662	NA	1.44345	-1.09768	0.998505	-1.09932	0.271627	NA
Cldn4	5	134973973	134975788	56.83	protein_coding	claudin 4 [Source:MGI Symbol;Acc:MGI:1313314]	12740	0.68029	-0.7128	1.62664	-0.438205	0.661238	NA	0.68029	-1.09742	1.67436	-0.655427	0.512193	NA
Gm10320	13	98625856	98628509	42.01	protein_coding	predicted pseudogene 10320 [Source:MGI Symbol;Acc:MGI:3642323]	NA	1.28962	-1.43694	1.05153	-1.36652	0.171776	NA	1.28962	-1.097	1.01641	-1.07929	0.28046	NA
Gm13357	2	22909143	22909679	48.42	processed_pseudogene	predicted gene 13357 [Source:MGI Symbol;Acc:MGI:3651263]	NA	1.11347	-1.88242	1.16773	-1.61204	0.106953	NA	1.11347	-1.09664	1.05195	-1.04249	0.297186	NA
Cxcl5	5	90907219	90909483	41.9	protein_coding	chemokine (C-X-C motif) ligand 5 [Source:MGI Symbol;Acc:MGI:1096868]	20311	1.56046	-0.346982	0.907201	-0.382476	0.702109	NA	1.56046	-1.09608	1.00013	-1.09594	0.273106	NA
	8	84883386	84883506	47.93	miRNA		NA	0.517244	-2.58761	1.33738	-1.93484	0.0530101	NA	0.517244	-1.09438	1.32904	-0.823436	0.41026	NA
Dlx3	11	95010945	95016122	55.54	protein_coding	distal-less homeobox 3 [Source:MGI Symbol;Acc:MGI:94903]	13393	2.20169	-1.68133	0.728699	-2.30731	0.0210376	NA	2.20169	-1.09343	0.663754	-1.64734	0.0994889	NA
Mir3089	2	30611222	30611305	51.19	miRNA	microRNA 3089 [Source:MGI Symbol;Acc:MGI:4834303]	100526499	0.898634	0.0726562	1.16842	0.0621833	0.950417	NA	0.898634	-1.09292	1.31879	-0.828732	0.407256	NA
Umodl1	17	31173614	31229684	49.47	protein_coding	uromodulin-like 1 [Source:MGI Symbol;Acc:MGI:1929785]	52020	5.47179	0.173333	0.459486	0.377233	0.706001	NA	5.47179	-1.09242	0.538121	-2.03006	0.0423502	NA
Gm45205	7	127592441	127595770	46.91	TEC	predicted gene 45205 [Source:MGI Symbol;Acc:MGI:5753781]	NA	2.31808	-0.639593	0.683582	-0.935648	0.349454	NA	2.31808	-1.09194	0.732334	-1.49105	0.135949	NA
Rps2-ps5	14	69396120	69396968	57.13	processed_pseudogene	ribosomal protein S2, pseudogene 5 [Source:MGI Symbol;Acc:MGI:3647821]	NA	0.604838	-0.687186	1.36561	-0.503208	0.614818	NA	0.604838	-1.09163	1.42482	-0.76615	0.443587	NA
Slc15a1	14	121697033	121742664	45.25	protein_coding	solute carrier family 15 (oligopeptide transporter), member 1 [Source:MGI Symbol;Acc:MGI:1861376]	56643	2.09504	-0.20848	0.651792	-0.319857	0.749077	NA	2.09504	-1.09048	0.733698	-1.48629	0.137204	NA
Gm14393	2	174903342	174909574	39.88	protein_coding	predicted gene 14393 [Source:MGI Symbol;Acc:MGI:3649576]	664987	2.59269	-0.720623	0.644717	-1.11773	0.26368	NA	2.59269	-1.09008	0.681493	-1.59955	0.109699	NA
Esrp1	4	11331933	11386783	43.23	protein_coding	epithelial splicing regulatory protein 1 [Source:MGI Symbol;Acc:MGI:1917326]	207920	2.72937	-1.4274	0.901376	-1.58358	0.113288	NA	2.72937	-1.08921	0.883218	-1.23323	0.217491	NA
Tmprss11a	5	86558269	86616849	38.36	protein_coding	transmembrane protease, serine 11a [Source:MGI Symbol;Acc:MGI:2684853]	194597	1.00477	0.0698041	1.16044	0.0601531	0.952034	NA	1.00477	-1.08859	1.28792	-0.845231	0.397982	NA
Gm12112	11	32860373	32860603	43.72	processed_pseudogene	predicted gene 12112 [Source:MGI Symbol;Acc:MGI:3650115]	NA	1.49588	-0.494045	0.927989	-0.532383	0.594461	NA	1.49588	-1.08631	1.00572	-1.08013	0.280084	NA
Gm11688	2	144103154	144103461	50.65	processed_pseudogene	predicted gene 11688 [Source:MGI Symbol;Acc:MGI:3650868]	NA	2.0352	0.347527	0.728622	0.476964	0.633387	NA	2.0352	-1.08623	0.850913	-1.27654	0.201765	NA
Gm5305	6	49519916	49520661	45.84	processed_pseudogene	predicted gene 5305 [Source:MGI Symbol;Acc:MGI:3644734]	NA	0.486268	-2.11348	1.89016	-1.11815	0.263505	NA	0.486268	-1.08537	1.89017	-0.574219	0.565819	NA
C920009B18Rik	10	22182601	22197664	42.99	transcribed_unprocessed_pseudogene	RIKEN cDNA C920009B18 gene [Source:MGI Symbol;Acc:MGI:3583961]	NA	1.7299	-0.755168	0.824899	-0.915468	0.359946	NA	1.7299	-1.08511	0.86806	-1.25004	0.211286	NA
Gm9514	17	22403745	22405089	47.29	processed_pseudogene	predicted gene 9514 [Source:MGI Symbol;Acc:MGI:3779924]	NA	1.22699	0.452722	0.924686	0.489595	0.62442	NA	1.22699	-1.08451	1.13811	-0.952902	0.34064	NA
Gm19585	17	52293443	52471004	40.85	lncRNA	predicted gene, 19585 [Source:MGI Symbol;Acc:MGI:5011770]	100503190	0.53778	-0.251548	1.56333	-0.160905	0.872168	NA	0.53778	-1.08423	1.61815	-0.670046	0.502829	NA
Gm19366	7	127612201	127612356	44.87	processed_pseudogene	predicted gene, 19366 [Source:MGI Symbol;Acc:MGI:5011551]	NA	1.68002	-0.565016	0.856519	-0.659666	0.509468	NA	1.68002	-1.08202	0.921168	-1.17462	0.240147	NA
Gm5921	9	115266768	115267649	57.82	processed_pseudogene	predicted gene 5921 [Source:MGI Symbol;Acc:MGI:3648968]	NA	1.06188	-1.15593	1.04914	-1.10179	0.270552	NA	1.06188	-1.08043	1.04728	-1.03165	0.302234	NA
Gm44518	8	9420957	9425326	41.24	TEC	predicted gene 44518 [Source:MGI Symbol;Acc:MGI:5753094]	NA	0.692996	-1.16526	1.28394	-0.907561	0.36411	NA	0.692996	-1.08027	1.27911	-0.844548	0.398363	NA
Gm17036	18	6213913	6227324	37.5	lncRNA	predicted gene 17036 [Source:MGI Symbol;Acc:MGI:4937863]	NA	1.38453	-0.537969	0.858518	-0.626625	0.530905	NA	1.38453	-1.07858	0.925056	-1.16597	0.243628	NA
Gm16168	17	10715375	10788325	44.16	lncRNA	predicted gene 16168 [Source:MGI Symbol;Acc:MGI:3802010]	NA	0.60513	-0.757355	1.31312	-0.576759	0.564102	NA	0.60513	-1.07728	1.36597	-0.788658	0.430312	NA
Gm13442	2	31851702	31852559	55.24	lncRNA	predicted gene 13442 [Source:MGI Symbol;Acc:MGI:3650661]	NA	1.04823	-0.00434356	1.09988	-0.00394913	0.996849	NA	1.04823	-1.07727	1.21919	-0.883596	0.376914	NA
4930555A03Rik	3	150999763	151002278	43.8	lncRNA	RIKEN cDNA 4930555A03 gene [Source:MGI Symbol;Acc:MGI:1922587]	NA	1.53272	-0.930582	0.895522	-1.03915	0.298735	NA	1.53272	-1.07724	0.921117	-1.16949	0.242205	NA
Degs2	12	108644970	108668570	53.01	protein_coding	delta(4)-desaturase, sphingolipid 2 [Source:MGI Symbol;Acc:MGI:1917309]	70059	1.54615	-1.86964	0.965026	-1.9374	0.0526966	NA	1.54615	-1.07672	0.87437	-1.23143	0.218163	NA
1810012K16Rik	8	22888737	22889612	47.49	lncRNA	RIKEN cDNA 1810012K16 gene [Source:MGI Symbol;Acc:MGI:1916358]	69108	2.21748	-0.808996	0.761004	-1.06306	0.287753	NA	2.21748	-1.07661	0.795945	-1.35262	0.176178	NA
Gm26564	10	34106903	34109527	38.82	lncRNA	predicted gene, 26564 [Source:MGI Symbol;Acc:MGI:5477058]	NA	0.743882	-0.422665	1.23647	-0.341833	0.732477	NA	0.743882	-1.07613	1.33213	-0.807829	0.419189	NA
Comp	8	70826208	70834716	56.43	protein_coding	cartilage oligomeric matrix protein [Source:MGI Symbol;Acc:MGI:88469]	12845	4.09208	-0.468764	0.665859	-0.703999	0.481434	NA	4.09208	-1.07427	0.698635	-1.53766	0.124131	NA
Zfp750	11	121401804	121410159	46.59	protein_coding	zinc finger protein 750 [Source:MGI Symbol;Acc:MGI:2442210]	319530	2.32272	-0.88047	0.914449	-0.962843	0.335627	NA	2.32272	-1.07367	0.932975	-1.1508	0.249815	NA
Klre1	6	129554868	129562790	38.7	protein_coding	killer cell lectin-like receptor family E member 1 [Source:MGI Symbol;Acc:MGI:2662547]	243655	1.03182	0.00284507	0.958771	0.00296741	0.997632	NA	1.03182	-1.07322	1.09496	-0.980137	0.327019	NA
Spink2	5	77352954	77359318	45.73	protein_coding	serine peptidase inhibitor, Kazal type 2 [Source:MGI Symbol;Acc:MGI:1917232]	69982	3.3188	-0.270918	0.622044	-0.435529	0.663179	NA	3.3188	-1.07232	0.676797	-1.5844	0.113103	NA
Ano9	7	140681125	140697719	50.35	protein_coding	anoctamin 9 [Source:MGI Symbol;Acc:MGI:1918595]	71345	4.84431	-0.328215	0.582937	-0.563037	0.573409	NA	4.84431	-1.07219	0.62265	-1.72198	0.0850727	NA
Gm41639	17	84258420	84259892	52.75	lncRNA	predicted gene, 41639 [Source:MGI Symbol;Acc:MGI:5624524]	NA	0.829696	-0.387282	1.16382	-0.332769	0.739309	NA	0.829696	-1.0714	1.26848	-0.844631	0.398317	NA
Gm18981	6	118594587	118596185	48.47	processed_pseudogene	predicted gene, 18981 [Source:MGI Symbol;Acc:MGI:5011166]	NA	0.963052	-0.697341	1.2138	-0.57451	0.565622	NA	0.963052	-1.07118	1.27604	-0.83946	0.401211	NA
Gm37689	4	6378018	6378292	51.27	TEC	predicted gene, 37689 [Source:MGI Symbol;Acc:MGI:5610917]	NA	1.36548	-0.341898	1.01889	-0.335559	0.737204	NA	1.36548	-1.07042	1.10022	-0.972907	0.3306	NA
Erv3	2	131695598	131701667	47.12	protein_coding	endogenous retroviral sequence 3 [Source:MGI Symbol;Acc:MGI:1919245]	71995	2.12726	-0.121094	0.759801	-0.159376	0.873373	NA	2.12726	-1.06972	0.854281	-1.25219	0.2105	NA
Gm1600	16	10141969	10165455	49.35	lncRNA	predicted gene 1600 [Source:MGI Symbol;Acc:MGI:2686446]	381033	1.33877	-0.0202038	0.849941	-0.0237708	0.981035	NA	1.33877	-1.0697	0.972634	-1.0998	0.271421	NA
Gm43359	5	122620863	122623062	41.73	TEC	predicted gene 43359 [Source:MGI Symbol;Acc:MGI:5663496]	NA	3.57449	-0.536745	0.581557	-0.922945	0.356036	NA	3.57449	-1.06946	0.623578	-1.71503	0.0863398	NA
Trmt112-ps1	5	91885564	91885938	57.33	processed_pseudogene	tRNA methyltransferase 11-2, pseudogene 1 [Source:MGI Symbol;Acc:MGI:3643840]	NA	0.716075	-1.52866	1.17046	-1.30603	0.191542	NA	0.716075	-1.0691	1.10427	-0.968155	0.332967	NA
Gm27029	11	101297490	101315622	47.5	protein_coding	predicted gene, 27029 [Source:MGI Symbol;Acc:MGI:5504144]	NA	12.2603	-0.131829	0.312969	-0.421221	0.673594	NA	12.2603	-1.06884	0.352193	-3.0348	0.00240691	NA
Gm10530	1	159442319	159512446	43.07	lncRNA	predicted gene 10530 [Source:MGI Symbol;Acc:MGI:3641765]	NA	1.06426	-0.827479	1.01652	-0.814033	0.415626	NA	1.06426	-1.06861	1.06382	-1.00451	0.315133	NA
Gm17229	10	20391073	20395514	45.79	transcribed_processed_pseudogene	predicted gene 17229 [Source:MGI Symbol;Acc:MGI:4938056]	NA	0.544105	-1.59381	1.53356	-1.03929	0.298671	NA	0.544105	-1.06809	1.52671	-0.699598	0.484179	NA
Dytn	1	63662010	63726086	40.73	protein_coding	dystrotelin [Source:MGI Symbol;Acc:MGI:2685061]	241073	1.22016	-0.663224	0.941307	-0.704577	0.481073	NA	1.22016	-1.06766	1.0006	-1.06701	0.285967	NA
Foxa2	2	147884797	147888889	58.64	protein_coding	forkhead box A2 [Source:MGI Symbol;Acc:MGI:1347476]	15376	31.9662	-1.03931	0.501675	-2.07167	0.0382961	NA	31.9662	-1.06515	0.502609	-2.11924	0.0340701	0.408368
Gm44577	18	32595632	32642117	42.87	lncRNA	predicted gene 44577 [Source:MGI Symbol;Acc:MGI:5753153]	NA	0.820622	-1.57754	1.28864	-1.22419	0.220881	NA	0.820622	-1.0649	1.22123	-0.871984	0.383217	NA
Gm37045	1	138888179	138890641	36.13	TEC	predicted gene, 37045 [Source:MGI Symbol;Acc:MGI:5610273]	NA	3.04888	-0.112179	0.556914	-0.201429	0.840363	NA	3.04888	-1.06426	0.637754	-1.66877	0.0951638	NA
Gm8894	14	55657581	55658246	54.35	processed_pseudogene	predicted gene 8894 [Source:MGI Symbol;Acc:MGI:3643084]	NA	0.752491	0.0654398	1.08748	0.0601756	0.952016	NA	0.752491	-1.06388	1.24454	-0.854841	0.392639	NA
Gm12907	4	107622277	107627798	45.98	lncRNA	predicted gene 12907 [Source:MGI Symbol;Acc:MGI:3650882]	NA	1.62686	-0.383758	0.888194	-0.432065	0.665694	NA	1.62686	-1.06377	0.964025	-1.10346	0.269826	NA
Hmgb1-ps6	16	31810071	31810686	45.78	processed_pseudogene	high mobility group box 1, pseudogene 6 [Source:MGI Symbol;Acc:MGI:3776507]	NA	1.91398	0.562865	0.737899	0.762794	0.445586	NA	1.91398	-1.06359	0.914037	-1.16362	0.24458	NA
Gm2445	13	98538603	98539591	54.9	processed_pseudogene	predicted gene 2445 [Source:MGI Symbol;Acc:MGI:3780612]	NA	0.806207	-0.748396	1.21484	-0.616045	0.537865	NA	0.806207	-1.06312	1.27107	-0.8364	0.40293	NA
Gsdma	11	98555177	98568534	48.65	protein_coding	gasdermin A [Source:MGI Symbol;Acc:MGI:1889509]	57911	0.436269	-2.107	2.02826	-1.03882	0.298887	NA	0.436269	-1.06149	2.02179	-0.525024	0.599566	NA
Mettl7a3	15	100232810	100238256	47.2	protein_coding	methyltransferase like 7A3 [Source:MGI Symbol;Acc:MGI:3710670]	668178	0.790127	-1.12401	1.34517	-0.835586	0.403388	NA	0.790127	-1.06071	1.34272	-0.789976	0.429542	NA
A730043L09Rik	9	62149878	62151382	51.03	lncRNA	RIKEN cDNA A730043L09 gene [Source:MGI Symbol;Acc:MGI:5439419]	330958	1.72013	-0.63503	0.830491	-0.764644	0.444484	NA	1.72013	-1.06069	0.880236	-1.205	0.228202	NA
Gm14154	2	151789193	151792561	48.98	lncRNA	predicted gene 14154 [Source:MGI Symbol;Acc:MGI:3649354]	NA	1.34665	-1.59723	0.91318	-1.74908	0.0802771	NA	1.34665	-1.05961	0.847417	-1.2504	0.211152	NA
Gm48500	13	60611400	60629112	46.76	lncRNA	predicted gene, 48500 [Source:MGI Symbol;Acc:MGI:6098026]	NA	2.09014	-0.113118	0.718563	-0.157423	0.874911	NA	2.09014	-1.05942	0.817336	-1.29619	0.194911	NA
Rab44	17	29333119	29367954	49.73	protein_coding	RAB44, member RAS oncogene family [Source:MGI Symbol;Acc:MGI:3045302]	442827	1.46137	-0.880743	0.893454	-0.985773	0.324244	NA	1.46137	-1.05608	0.928128	-1.13786	0.255178	NA
Tasl	X	84913960	84935105	38.83	protein_coding	TLR adaptor interacting with endolysosomal SLC15A4 [Source:MGI Symbol;Acc:MGI:1918648]	71398	0.721445	-0.737375	1.1724	-0.628942	0.529387	NA	0.721445	-1.05585	1.23087	-0.857808	0.390998	NA
Gm37180	1	3435954	3438772	40.79	TEC	predicted gene, 37180 [Source:MGI Symbol;Acc:MGI:5610408]	NA	1.33105	1.41446	0.875272	1.61602	0.106089	NA	1.33105	-1.05518	1.14704	-0.919921	0.357614	NA
Nkx6-2	7	139159292	139162713	57.86	protein_coding	NK6 homeobox 2 [Source:MGI Symbol;Acc:MGI:1352738]	14912	28.1577	-1.00026	0.290768	-3.44006	0.000581583	NA	28.1577	-1.05501	0.293097	-3.59954	0.000318781	0.0556828
Rab25	3	88449336	88455607	50.49	protein_coding	RAB25, member RAS oncogene family [Source:MGI Symbol;Acc:MGI:1858203]	53868	1.65257	-1.97789	1.12569	-1.75706	0.0789084	NA	1.65257	-1.05446	1.03962	-1.01427	0.310453	NA
Gm3363	2	18747526	18765673	39.84	lncRNA	predicted gene 3363 [Source:NCBI gene (formerly Entrezgene);Acc:100041479]	100041479	2.25227	-0.380629	0.724373	-0.52546	0.599264	NA	2.25227	-1.05321	0.785229	-1.34128	0.17983	NA
Gm26636	6	87885825	87891441	50.2	lncRNA	predicted gene, 26636 [Source:MGI Symbol;Acc:MGI:5477130]	NA	1.32701	-0.105047	0.87281	-0.120355	0.904202	NA	1.32701	-1.05223	0.986566	-1.06656	0.286172	NA
Gm48605	12	16279751	16282228	41.77	lncRNA	predicted gene, 48605 [Source:MGI Symbol;Acc:MGI:6098188]	NA	0.639167	1.28052	1.35335	0.946188	0.344053	NA	0.639167	-1.0509	1.50625	-0.697691	0.48537	NA
A430018G15Rik	2	52315024	52324897	37.75	lncRNA	RIKEN cDNA A430018G15 gene [Source:MGI Symbol;Acc:MGI:3040796]	115489452	8.76483	-0.686721	0.384357	-1.78668	0.07399	NA	8.76483	-1.05031	0.402729	-2.60797	0.00910799	NA
H2ac12	13	22219334	22219738	67.9	protein_coding	H2A clustered histone 12 [Source:MGI Symbol;Acc:MGI:2448295]	319168	1.3215	-1.7013	1.03717	-1.64032	0.100938	NA	1.3215	-1.05015	0.950629	-1.10469	0.269293	NA
Gm7232	14	92839894	92841833	48.2	processed_pseudogene	predicted gene 7232 [Source:MGI Symbol;Acc:MGI:3645247]	NA	1.26224	-0.839056	0.969346	-0.86559	0.386715	NA	1.26224	-1.04894	1.00593	-1.04276	0.29706	NA
Gm37946	16	43128298	43128644	38.9	TEC	predicted gene, 37946 [Source:MGI Symbol;Acc:MGI:5611174]	NA	0.446708	1.02361	1.75831	0.582159	0.56046	NA	0.446708	-1.04725	1.86492	-0.56155	0.574423	NA
Gm38025	3	31395161	31399429	43.01	lncRNA	predicted gene, 38025 [Source:MGI Symbol;Acc:MGI:5611253]	NA	0.594946	1.07007	1.32666	0.806589	0.419903	NA	0.594946	-1.04721	1.46842	-0.713151	0.475753	NA
Gm45168	7	79227503	79228827	57.51	lncRNA	predicted gene 45168 [Source:MGI Symbol;Acc:MGI:5753744]	NA	1.54201	-0.573354	0.832309	-0.688871	0.490904	NA	1.54201	-1.04642	0.887255	-1.17939	0.238241	NA
Gm17938	13	67237549	67238194	51.7	processed_pseudogene	predicted gene, 17938 [Source:MGI Symbol;Acc:MGI:5010123]	NA	1.51402	-2.99264	1.13455	-2.63772	0.00834651	NA	1.51402	-1.04589	0.925401	-1.13021	0.258389	NA
4930588A03Rik	18	43071617	43304339	40.99	lncRNA	RIKEN cDNA 4930588A03 gene [Source:MGI Symbol;Acc:MGI:1923118]	NA	0.464111	0.246024	1.73473	0.141822	0.88722	NA	0.464111	-1.04554	1.78203	-0.586713	0.557396	NA
Gm12713	11	26359207	26360501	45.71	processed_pseudogene	predicted gene 12713 [Source:MGI Symbol;Acc:MGI:3649930]	NA	0.582671	-1.57645	1.353	-1.16515	0.243958	NA	0.582671	-1.04528	1.34478	-0.777284	0.436991	NA
Gm15610	5	9021948	9022142	52.31	processed_pseudogene	predicted gene 15610 [Source:MGI Symbol;Acc:MGI:3783056]	NA	2.68551	-0.365973	0.615384	-0.594706	0.55204	NA	2.68551	-1.04466	0.679804	-1.53671	0.124364	NA
Dhrs2	14	55459464	55478892	47.45	protein_coding	dehydrogenase/reductase member 2 [Source:MGI Symbol;Acc:MGI:1918662]	71412	4.46396	-0.36451	0.521657	-0.698754	0.484705	NA	4.46396	-1.044	0.566652	-1.84241	0.0654151	NA
Gm16538	19	5777234	5781655	56.2	lncRNA	predicted gene 16538 [Source:MGI Symbol;Acc:MGI:4414958]	NA	0.674318	-1.6012	1.40971	-1.13583	0.256026	NA	0.674318	-1.04372	1.40041	-0.7453	0.456091	NA
Gm49712	16	31498059	31499427	37.55	TEC	predicted gene, 49712 [Source:MGI Symbol;Acc:MGI:6215181]	NA	0.486795	0.199047	1.94342	0.102421	0.918422	NA	0.486795	-1.04368	1.98114	-0.52681	0.598326	NA
Uchl4	9	64142483	64143644	40.96	protein_coding	ubiquitin carboxyl-terminal esterase L4 [Source:MGI Symbol;Acc:MGI:1890440]	93841	0.920294	-0.388596	1.05139	-0.369601	0.71168	NA	0.920294	-1.04301	1.16378	-0.896227	0.370131	NA
Bhmt2	13	93792228	93810810	45.93	protein_coding	betaine-homocysteine methyltransferase 2 [Source:MGI Symbol;Acc:MGI:1891379]	64918	1.22372	-0.680528	1.05772	-0.643391	0.51997	NA	1.22372	-1.04281	1.10604	-0.942832	0.345767	NA
Ppnr	19	55830104	55834329	45.72	lncRNA	per-pentamer repeat gene [Source:MGI Symbol;Acc:MGI:1349458]	NA	1.20644	-0.808485	0.97858	-0.826182	0.408701	NA	1.20644	-1.04268	1.02661	-1.01565	0.309795	NA
1810073O08Rik	17	84225366	84229035	47.52	lncRNA	RIKEN cDNA 1810073O08 gene [Source:MGI Symbol;Acc:MGI:1919535]	72285	0.509149	0.289878	1.61063	0.179979	0.857169	NA	0.509149	-1.04146	1.6658	-0.625201	0.531839	NA
Gm26556	6	4958983	4959302	38.12	TEC	predicted gene, 26556 [Source:MGI Symbol;Acc:MGI:5477050]	NA	1.01962	-1.11865	1.11263	-1.00541	0.314702	NA	1.01962	-1.04099	1.11064	-0.937288	0.34861	NA
7SK	17	12989518	12989769	50	misc_RNA	7SK RNA [Source:RFAM;Acc:RF00100]	NA	2.50237	-0.197771	0.632492	-0.312685	0.75452	NA	2.50237	-1.04081	0.722801	-1.43997	0.149875	NA
Gm31508	12	28960228	29091873	44.17	lncRNA	predicted gene, 31508 [Source:MGI Symbol;Acc:MGI:5590667]	102633758	1.6974	-1.08772	0.950312	-1.14459	0.252377	NA	1.6974	-1.04069	0.952178	-1.09296	0.274414	NA
Gm19427	9	72459010	72459217	41.83	processed_pseudogene	predicted gene, 19427 [Source:MGI Symbol;Acc:MGI:5011612]	NA	1.22497	-1.86345	1.19891	-1.55429	0.120116	NA	1.22497	-1.04047	1.0816	-0.961967	0.336066	NA
2810442N19Rik	1	161832538	161844063	43.61	lncRNA	RIKEN cDNA 2810442N19 gene [Source:MGI Symbol;Acc:MGI:1920003]	72753	0.428518	-0.625199	1.62487	-0.38477	0.700408	NA	0.428518	-1.03978	1.62487	-0.639913	0.522229	NA
Kirrel2	7	30146959	30157115	51.33	protein_coding	kirre like nephrin family adhesion molecule 2 [Source:MGI Symbol;Acc:MGI:2442334]	243911	9.81751	-0.580094	0.517084	-1.12186	0.261924	NA	9.81751	-1.03906	0.531572	-1.9547	0.050619	NA
Cel	2	28445807	28453415	53.75	protein_coding	carboxyl ester lipase [Source:MGI Symbol;Acc:MGI:88374]	12613	0.41308	-0.142133	1.75443	-0.0810135	0.935431	NA	0.41308	-1.03841	1.75896	-0.590355	0.554953	NA
Gm26964	11	61756301	61758465	45.08	lncRNA	predicted gene, 26964 [Source:MGI Symbol;Acc:MGI:5504079]	NA	0.425572	-0.145561	1.74517	-0.0834077	0.933527	NA	0.425572	-1.03814	1.7494	-0.593428	0.552895	NA
Gm43275	5	118756359	118757378	45.1	TEC	predicted gene 43275 [Source:MGI Symbol;Acc:MGI:5663412]	NA	0.491276	-0.623541	1.74865	-0.356584	0.721403	NA	0.491276	-1.03812	1.74866	-0.593666	0.552736	NA
9130015A21Rik	12	35722281	35745117	39.27	lncRNA	RIKEN cDNA 9130015A21 gene [Source:MGI Symbol;Acc:MGI:1918831]	71581	1.72057	-0.470183	0.736564	-0.638346	0.523249	NA	1.72057	-1.03787	0.804287	-1.29042	0.196905	NA
Rpsa-ps1	1	163451362	163452247	56.09	processed_pseudogene	ribosomal protein SA, pseudogene 1 [Source:MGI Symbol;Acc:MGI:3644886]	NA	1.11112	-1.43047	1.00446	-1.42412	0.154412	NA	1.11112	-1.03748	0.949966	-1.09213	0.274778	NA
Gm37500	3	95263441	95264883	55.86	TEC	predicted gene, 37500 [Source:MGI Symbol;Acc:MGI:5610728]	NA	1.63087	0.251375	0.764159	0.328957	0.742189	NA	1.63087	-1.03707	0.89199	-1.16265	0.244973	NA
Muc13	16	33614407	33640304	44.78	protein_coding	mucin 13, epithelial transmembrane [Source:MGI Symbol;Acc:MGI:103190]	17063	1.34649	-0.680881	0.951353	-0.715697	0.474178	NA	1.34649	-1.03619	0.996224	-1.04012	0.298286	NA
Tdg-ps	15	82400512	82403479	48.11	processed_pseudogene	thymine DNA glycosylase, pseudogene [Source:MGI Symbol;Acc:MGI:3645587]	624784	0.891262	-1.54676	1.33332	-1.16008	0.246014	NA	0.891262	-1.03542	1.26847	-0.816275	0.414343	NA
Chrna1	2	73393559	73410682	45.07	protein_coding	cholinergic receptor, nicotinic, alpha polypeptide 1 (muscle) [Source:MGI Symbol;Acc:MGI:87885]	11435	2.56194	-1.34864	0.711267	-1.89611	0.0579453	NA	2.56194	-1.03333	0.687687	-1.50261	0.132939	NA
Rps19-ps12	16	79711348	79711759	52.43	processed_pseudogene	ribosomal protein S19, pseudogene 12 [Source:MGI Symbol;Acc:MGI:3645928]	NA	0.792361	0.275697	1.14783	0.240191	0.810182	NA	0.792361	-1.03276	1.31126	-0.78761	0.430925	NA
Gm45191	7	121912287	121917725	45.28	TEC	predicted gene 45191 [Source:MGI Symbol;Acc:MGI:5753767]	NA	0.508123	-1.09899	1.58235	-0.694527	0.487352	NA	0.508123	-1.03267	1.58236	-0.652614	0.514005	NA
Gm16412	X	88048976	88049248	42.86	processed_pseudogene	predicted pseudogene 16412 [Source:MGI Symbol;Acc:MGI:3645317]	NA	0.570137	0.587212	1.37773	0.426217	0.669949	NA	0.570137	-1.03241	1.47376	-0.700527	0.483598	NA
Snora21	11	97672465	97672601	46.72	snoRNA	small nucleolar RNA, H/ACA box 21 [Source:MGI Symbol;Acc:MGI:3819493]	100302498	0.487116	-2.51765	1.67736	-1.50096	0.133366	NA	0.487116	-1.03219	1.67127	-0.61761	0.536832	NA
Crct1	3	92921512	92922994	49.9	protein_coding	cysteine-rich C-terminal 1 [Source:MGI Symbol;Acc:MGI:1921425]	74175	4.81545	-1.22192	0.479425	-2.54873	0.0108117	NA	4.81545	-1.03197	0.470355	-2.19402	0.028234	NA
Gm10108	5	13171415	13171733	44.83	processed_pseudogene	predicted pseudogene 10108 [Source:MGI Symbol;Acc:MGI:3642431]	NA	0.665218	-0.712537	1.24807	-0.570913	0.568059	NA	0.665218	-1.03192	1.30288	-0.792031	0.428342	NA
Gm15607	5	135665993	135666350	50.56	processed_pseudogene	predicted gene 15607 [Source:MGI Symbol;Acc:MGI:3783054]	NA	0.501187	-0.124468	1.53335	-0.0811735	0.935304	NA	0.501187	-1.031	1.53959	-0.669656	0.503077	NA
Gm1848	X	21013083	21013879	43.54	processed_pseudogene	predicted gene 1848 [Source:MGI Symbol;Acc:MGI:3037706]	NA	1.6283	-0.2367	0.788286	-0.300272	0.76397	NA	1.6283	-1.03068	0.880461	-1.17061	0.241756	NA
Gm29183	1	73789480	73881076	44.2	lncRNA	predicted gene 29183 [Source:MGI Symbol;Acc:MGI:5579889]	NA	0.392449	-1.09686	2.49963	-0.438808	0.6608	NA	0.392449	-1.03055	2.49964	-0.412277	0.680136	NA
Gm12403	4	41168646	41169604	52.35	processed_pseudogene	predicted gene 12403 [Source:MGI Symbol;Acc:MGI:3650109]	NA	1.76462	-0.723387	0.880201	-0.821843	0.411166	NA	1.76462	-1.03042	0.922868	-1.11654	0.264192	NA
Gm26446	1	93290977	93291079	37.86	snRNA	predicted gene, 26446 [Source:MGI Symbol;Acc:MGI:5456223]	115487609	1.27585	0.24227	0.982712	0.246532	0.805271	NA	1.27585	-1.02996	1.11016	-0.927757	0.353534	NA
Gm49482	15	103209492	103217504	52.27	lncRNA	predicted gene, 49482 [Source:MGI Symbol;Acc:MGI:6155155]	NA	0.656395	1.08239	1.28115	0.844862	0.398188	NA	0.656395	-1.02969	1.42708	-0.721537	0.470579	NA
Trav9n-4	14	53531798	53532487	52.32	TR_V_gene	T cell receptor alpha variable 9N-4 [Source:MGI Symbol;Acc:MGI:3583949]	NA	0.636734	-1.12231	1.36092	-0.824671	0.409558	NA	0.636734	-1.02898	1.35572	-0.75899	0.447858	NA
Dyrk4	6	126852983	126898802	44.57	protein_coding	dual-specificity tyrosine-(Y)-phosphorylation regulated kinase 4 [Source:MGI Symbol;Acc:MGI:1330292]	101320	1.81109	-2.0377	0.9954	-2.04711	0.0406469	NA	1.81109	-1.02879	0.863213	-1.19181	0.233335	NA
Gm15155	X	154407737	155128883	37.25	protein_coding	predicted gene 15155 [Source:MGI Symbol;Acc:MGI:3642241]	NA	2.29095	-0.00248699	0.66008	-0.00376772	0.996994	NA	2.29095	-1.02807	0.757831	-1.35659	0.174911	NA
En1	1	120530147	120535721	54.69	protein_coding	engrailed 1 [Source:MGI Symbol;Acc:MGI:95389]	13798	69.1488	-1.04522	0.456942	-2.28743	0.0221705	0.13523	69.1488	-1.02801	0.457209	-2.24845	0.0245473	0.36553
Gm13294	2	11103744	11105073	56.02	processed_pseudogene	predicted gene 13294 [Source:MGI Symbol;Acc:MGI:3649472]	NA	0.558475	-0.747792	1.81102	-0.412911	0.679672	NA	0.558475	-1.02799	1.84748	-0.55643	0.577917	NA
Gm44811	7	70180970	70181197	40.35	TEC	predicted gene 44811 [Source:MGI Symbol;Acc:MGI:5753387]	NA	0.853067	-0.3179	1.18826	-0.267533	0.789059	NA	0.853067	-1.02797	1.29388	-0.794483	0.426914	NA
Gm49477	15	103044308	103049096	49.15	lncRNA	predicted gene, 49477 [Source:MGI Symbol;Acc:MGI:6155147]	NA	1.05217	0.213448	0.887447	0.24052	0.809927	NA	1.05217	-1.02728	1.04585	-0.982245	0.325979	NA
Krtdap	7	30487321	30490522	50.81	protein_coding	keratinocyte differentiation associated protein [Source:MGI Symbol;Acc:MGI:1928282]	64661	0.399739	0.264076	1.88352	0.140204	0.888499	NA	0.399739	-1.02724	1.92711	-0.533049	0.594	NA
Gm4814	13	93209812	93211265	45.32	lncRNA	predicted gene 4814 [Source:MGI Symbol;Acc:MGI:3647983]	100502942	0.516972	-1.09293	1.74543	-0.62617	0.531204	NA	0.516972	-1.02661	1.74543	-0.588171	0.556417	NA
Gm6565	6	100581644	100582081	40.18	processed_pseudogene	predicted gene 6565 [Source:MGI Symbol;Acc:MGI:3644755]	NA	1.75933	0.676553	0.753908	0.897394	0.369509	NA	1.75933	-1.02651	0.928136	-1.10599	0.26873	NA
Gm48593	13	69143656	69146138	42.41	TEC	predicted gene, 48593 [Source:MGI Symbol;Acc:MGI:6098166]	NA	1.57887	-0.343885	0.839862	-0.409454	0.682207	NA	1.57887	-1.0263	0.91955	-1.11609	0.264382	NA
Ankdd1b	13	96552642	96607775	44.31	protein_coding	ankyrin repeat and death domain containing 1B [Source:MGI Symbol;Acc:MGI:2444730]	271144	0.83412	-1.11053	1.28233	-0.866028	0.386475	NA	0.83412	-1.02599	1.27751	-0.80312	0.421905	NA
Gm9386	17	81245775	81246143	47.15	processed_pseudogene	predicted pseudogene 9386 [Source:MGI Symbol;Acc:MGI:3643270]	NA	0.487006	0.260519	1.74124	0.149617	0.881067	NA	0.487006	-1.02582	1.78783	-0.573783	0.566115	NA
Gulo	14	66224235	66246656	49.09	protein_coding	gulonolactone (L-) oxidase [Source:MGI Symbol;Acc:MGI:1353434]	268756	1.24837	-0.666211	0.978727	-0.680691	0.496067	NA	1.24837	-1.02554	1.02295	-1.00253	0.31609	NA
Vmn2r-ps54	7	41317403	41376617	39.28	transcribed_unprocessed_pseudogene	vomeronasal 2, receptor, pseudogene 54 [Source:MGI Symbol;Acc:MGI:1351350]	75835	0.415885	-1.09148	1.73426	-0.629364	0.529111	NA	0.415885	-1.02517	1.73427	-0.591123	0.554438	NA
Raet1e	10	22034468	22250038	43.29	protein_coding	retinoic acid early transcript 1E [Source:MGI Symbol;Acc:MGI:2675273]	379043	2.28427	-1.68897	0.742538	-2.27459	0.0229306	NA	2.28427	-1.02444	0.680137	-1.50622	0.13201	NA
Gm7399	10	59642379	59643236	46.74	processed_pseudogene	predicted gene 7399 [Source:MGI Symbol;Acc:MGI:3647495]	NA	0.490441	0.260357	1.58936	0.163813	0.869878	NA	0.490441	-1.02381	1.64007	-0.624249	0.532464	NA
Gapdhs	7	30429200	30443106	50.88	protein_coding	glyceraldehyde-3-phosphate dehydrogenase, spermatogenic [Source:MGI Symbol;Acc:MGI:95653]	14447	1.18835	0.479708	0.964033	0.497606	0.618762	NA	1.18835	-1.02363	1.16799	-0.876403	0.380811	NA
Gm28271	5	91911184	91915773	44.97	lncRNA	predicted gene 28271 [Source:MGI Symbol;Acc:MGI:5578977]	NA	1.33216	-1.10713	0.981446	-1.12806	0.259294	NA	1.33216	-1.02318	0.978676	-1.04547	0.295806	NA
Esm1	13	113346193	113354632	42.56	protein_coding	endothelial cell-specific molecule 1 [Source:MGI Symbol;Acc:MGI:1918940]	71690	22.9534	0.295821	0.428503	0.690361	0.489967	NA	22.9534	-1.02261	0.449843	-2.27327	0.02301	0.354524
Gm13607	2	67912135	67912673	46.01	processed_pseudogene	predicted gene 13607 [Source:MGI Symbol;Acc:MGI:3649691]	NA	1.25978	-0.393075	0.939911	-0.418204	0.675798	NA	1.25978	-1.02226	1.02051	-1.00172	0.316479	NA
Glra1	11	55405064	55499024	45.7	protein_coding	glycine receptor, alpha 1 subunit [Source:MGI Symbol;Acc:MGI:95747]	14654	13.298	-0.703149	0.390069	-1.80263	0.0714466	NA	13.298	-1.02189	0.4008	-2.54961	0.0107842	NA
Gm50196	19	45832056	45836735	45.83	lncRNA	predicted gene, 50196 [Source:MGI Symbol;Acc:MGI:6302974]	NA	0.650356	-0.125433	1.52252	-0.0823853	0.93434	NA	0.650356	-1.02176	1.52776	-0.668798	0.503624	NA
Gm5786	12	59127805	59128686	57.82	processed_pseudogene	predicted pseudogene 5786 [Source:MGI Symbol;Acc:MGI:3645003]	NA	4.57849	-0.660716	0.467232	-1.41411	0.15733	NA	4.57849	-1.02128	0.494731	-2.06431	0.0389882	NA
Gm48566	13	81387296	81388903	40.55	TEC	predicted gene, 48566 [Source:MGI Symbol;Acc:MGI:6098126]	NA	0.480074	-1.56846	1.73761	-0.902654	0.36671	NA	0.480074	-1.02125	1.73762	-0.587729	0.556714	NA
Ppp1r2-ps3	19	30516328	30516945	46.44	processed_pseudogene	protein phosphatase 1, regulatory (inhibitor) subunit 2, pseudogene 3 [Source:MGI Symbol;Acc:MGI:3645534]	NA	0.998656	0.628939	1.07344	0.585908	0.557937	NA	0.998656	-1.02034	1.26872	-0.804233	0.421263	NA
Gm16235	10	88280098	88285749	42.89	lncRNA	predicted gene 16235 [Source:MGI Symbol;Acc:MGI:3801878]	NA	0.449564	-1.0863	1.74436	-0.622751	0.533448	NA	0.449564	-1.01999	1.74437	-0.584731	0.558729	NA
Tdh	14	63729796	63746541	47.21	protein_coding	L-threonine dehydrogenase [Source:MGI Symbol;Acc:MGI:1926231]	58865	4.86737	-0.147526	0.462859	-0.318729	0.749932	NA	4.86737	-1.01664	0.51902	-1.95876	0.0501405	NA
Gm50323	19	44214235	44235009	43.73	lncRNA	predicted gene, 50323 [Source:MGI Symbol;Acc:MGI:6303185]	NA	3.18031	0.54508	0.592929	0.919301	0.357938	NA	3.18031	-1.0162	0.702983	-1.44555	0.148304	NA
Frmpd1os	4	45234723	45243990	43.29	lncRNA	FERM and PDZ domain containing 1, opposite strand [Source:MGI Symbol;Acc:MGI:1925758]	78508	0.432609	-1.56336	1.70852	-0.915037	0.360172	NA	0.432609	-1.01615	1.70853	-0.594749	0.552011	NA
Hnf4g	3	3573090	3723112	36.51	protein_coding	hepatocyte nuclear factor 4, gamma [Source:MGI Symbol;Acc:MGI:1353604]	30942	2.15848	-0.426115	0.736518	-0.578553	0.562891	NA	2.15848	-1.01561	0.806864	-1.25872	0.208133	NA
Tnfsf8	4	63749545	63779584	42.86	protein_coding	tumor necrosis factor (ligand) superfamily, member 8 [Source:MGI Symbol;Acc:MGI:88328]	21949	2.7824	-0.819005	0.748326	-1.09445	0.273758	NA	2.7824	-1.01561	0.771237	-1.31685	0.187888	NA
Gm16537	15	99613424	99622355	54.57	lncRNA	predicted gene 16537 [Source:MGI Symbol;Acc:MGI:4414957]	102638434	2.17348	-0.176728	0.678618	-0.260423	0.794537	NA	2.17348	-1.01456	0.762371	-1.33079	0.183258	NA
Gm46419	13	59874538	59897954	48.98	lncRNA	predicted gene, 46419 [Source:MGI Symbol;Acc:MGI:5826056]	NA	2.21914	-0.26847	0.659849	-0.406865	0.684107	NA	2.21914	-1.01449	0.739438	-1.37197	0.170072	NA
Tgtp2	11	48948021	48955033	42.66	protein_coding	T cell specific GTPase 2 [Source:MGI Symbol;Acc:MGI:3710083]	100039796	1.17016	0.370183	1.43902	0.257246	0.796989	NA	1.17016	-1.01375	1.4453	-0.701411	0.483047	NA
Rps12-ps24	8	36492907	36493287	50.39	processed_pseudogene	ribosomal protein S12, pseudogene 24 [Source:MGI Symbol;Acc:MGI:3642518]	671641	0.494069	1.59466	1.39092	1.14648	0.251597	NA	0.494069	-1.01375	1.5274	-0.663709	0.506877	NA
n-R5s204	2	119461599	119461717	54.62	rRNA	nuclear encoded rRNA 5S 204 [Source:MGI Symbol;Acc:MGI:4422069]	NA	0.462311	0.776782	1.47601	0.526272	0.5987	NA	0.462311	-1.01375	1.53356	-0.661047	0.508582	NA
Gm48581	13	47305833	47308484	46.61	TEC	predicted gene, 48581 [Source:MGI Symbol;Acc:MGI:6098148]	NA	0.41761	0.784482	1.48538	0.528137	0.597405	NA	0.41761	-1.01375	1.54347	-0.656802	0.511308	NA
Eif2s3x-ps1	15	75839076	75840184	42.83	processed_pseudogene	eukaryotic translation initiation factor 2, subunit 3, pseudogene 1 [Source:MGI Symbol;Acc:MGI:1349404]	NA	0.482179	1.34595	1.50054	0.896978	0.369731	NA	0.482179	-1.01375	1.61069	-0.629389	0.529094	NA
Gm43541	5	122705587	122706167	40.45	TEC	predicted gene 43541 [Source:MGI Symbol;Acc:MGI:5663678]	NA	0.412594	0.801063	1.57391	0.508965	0.610777	NA	0.412594	-1.01375	1.63062	-0.621698	0.534141	NA
Nckap5los	15	99325582	99333194	54.71	lncRNA	NCK-associated protein 5-like, opposite strand [Source:MGI Symbol;Acc:MGI:1918162]	NA	0.474933	1.08928	1.56252	0.697129	0.485722	NA	0.474933	-1.01375	1.64798	-0.615147	0.538458	NA
Gm37516	1	182507504	182509457	48.72	TEC	predicted gene, 37516 [Source:MGI Symbol;Acc:MGI:5610744]	NA	0.438781	0.775425	1.7063	0.454448	0.649506	NA	0.438781	-1.01375	1.7561	-0.577274	0.563754	NA
Gm41442	16	31052408	31067131	45.65	lncRNA	predicted gene, 41442 [Source:MGI Symbol;Acc:MGI:5624327]	NA	0.460536	1.12315	1.69164	0.66394	0.506729	NA	0.460536	-1.01375	1.77359	-0.571581	0.567606	NA
Gm43913	6	148816713	148822033	42.92	lncRNA	predicted gene, 43913 [Source:MGI Symbol;Acc:MGI:5690305]	NA	0.490692	0.333297	1.88837	0.1765	0.859901	NA	0.490692	-1.01375	1.89068	-0.536183	0.591832	NA
Gm48738	9	20368079	20368467	40.1	processed_pseudogene	predicted gene, 48738 [Source:MGI Symbol;Acc:MGI:6098404]	NA	0.43599	0.336672	1.8883	0.178294	0.858492	NA	0.43599	-1.01375	1.89076	-0.536162	0.591847	NA
Gm15422	14	124222688	124223228	43.62	processed_pseudogene	predicted gene 15422 [Source:MGI Symbol;Acc:MGI:3707362]	NA	0.443862	0.817386	1.8823	0.434248	0.664108	NA	0.443862	-1.01375	1.93139	-0.524881	0.599666	NA
Leap2	11	53313008	53313997	46.26	protein_coding	liver-expressed antimicrobial peptide 2 [Source:MGI Symbol;Acc:MGI:2672795]	259301	0.391476	1.06319	1.87335	0.567536	0.57035	NA	0.391476	-1.01375	1.94318	-0.521697	0.601881	NA
Krt33a	11	99902021	99907038	46.87	protein_coding	keratin 33A [Source:MGI Symbol;Acc:MGI:1919138]	71888	0.539412	1.60545	1.88236	0.852893	0.393719	NA	0.539412	-1.01375	1.98584	-0.510489	0.609709	NA
Gm4221	18	55229432	55242667	42.44	lncRNA	predicted gene 4221 [Source:MGI Symbol;Acc:MGI:3782397]	NA	0.448807	0.391531	2.12627	0.18414	0.853903	NA	0.448807	-1.01375	2.13228	-0.475431	0.63448	NA
Slco6c1	1	96986763	97056026	36.18	protein_coding	solute carrier organic anion transporter family, member 6c1 [Source:MGI Symbol;Acc:MGI:1921691]	74441	0.431727	-0.599168	2.15989	-0.277407	0.781468	NA	0.431727	-1.01375	2.1599	-0.46935	0.638819	NA
Gm9429	X	7900451	7901318	47.58	processed_pseudogene	predicted gene 9429 [Source:MGI Symbol;Acc:MGI:3643631]	NA	0.403838	0.769015	2.15674	0.356563	0.721419	NA	0.403838	-1.01375	2.19576	-0.461685	0.644307	NA
Ms4a15	19	10955671	10970614	49	protein_coding	membrane-spanning 4-domains, subfamily A, member 15 [Source:MGI Symbol;Acc:MGI:3617853]	545279	0.639147	2.57374	2.20335	1.1681	0.242765	NA	0.639147	-1.01375	2.32347	-0.43631	0.662612	NA
8030474K03Rik	X	100838262	100842248	53.98	protein_coding	RIKEN cDNA 8030474K03 gene [Source:MGI Symbol;Acc:MGI:2685988]	382231	0.515374	0.383857	2.45631	0.156274	0.875817	NA	0.515374	-1.01375	2.46091	-0.411941	0.680382	NA
Gm13588	2	38380116	38380250	52.59	processed_pseudogene	predicted gene 13588 [Source:MGI Symbol;Acc:MGI:3650686]	NA	1.90355	-2.79978	1.01524	-2.75777	0.00581974	NA	1.90355	-1.01357	0.750592	-1.35035	0.176902	NA
Gm45671	7	133209955	133217994	46.98	lncRNA	predicted gene 45671 [Source:MGI Symbol;Acc:MGI:5791507]	NA	1.88464	-0.249493	0.792643	-0.31476	0.752944	NA	1.88464	-1.01329	0.881702	-1.14924	0.250456	NA
Ldhc	7	46510627	46527566	45.63	protein_coding	lactate dehydrogenase C [Source:MGI Symbol;Acc:MGI:96764]	16833	1.93048	-0.495089	0.714636	-0.692785	0.488444	NA	1.93048	-1.01317	0.768319	-1.31869	0.187274	NA
1700069B07Rik	7	121306298	121307236	61.98	lncRNA	RIKEN cDNA 1700069B07 gene [Source:MGI Symbol;Acc:MGI:1923863]	NA	2.31772	-0.950292	0.652883	-1.45553	0.145522	NA	2.31772	-1.01207	0.666093	-1.51941	0.12866	NA
Ivl	3	92478209	92481042	48.91	protein_coding	involucrin [Source:MGI Symbol;Acc:MGI:96626]	16447	0.433056	0.25042	2.46023	0.101787	0.918925	NA	0.433056	-1.01185	2.49157	-0.406111	0.684661	NA
Gm35167	15	38184253	38202461	46.09	lncRNA	predicted gene, 35167 [Source:MGI Symbol;Acc:MGI:5594326]	NA	1.09767	0.220457	1.01601	0.216984	0.828221	NA	1.09767	-1.01166	1.15502	-0.875878	0.381096	NA
Gm20554	13	72774332	72776683	52.72	lncRNA	predicted gene, 20554 [Source:MGI Symbol;Acc:MGI:5295661]	NA	15.7557	-0.533865	0.355485	-1.50179	0.133151	NA	15.7557	-1.01162	0.369742	-2.73602	0.00621868	NA
A330043C09Rik	2	74977462	75008002	41.22	lncRNA	RIKEN cDNA A330043C09 gene [Source:MGI Symbol;Acc:MGI:2685671]	NA	0.636049	-1.09072	1.43773	-0.75864	0.448068	NA	0.636049	-1.01024	1.43452	-0.704235	0.481286	NA
Gm12117	11	33225758	33226737	50.82	processed_pseudogene	predicted gene 12117 [Source:MGI Symbol;Acc:MGI:3652019]	NA	0.515976	-2.06074	1.40634	-1.46532	0.142833	NA	0.515976	-1.00937	1.39629	-0.722898	0.469743	NA
Gm10521	1	171723231	171725804	42.5	protein_coding	predicted gene 10521 [Source:MGI Symbol;Acc:MGI:3642358]	NA	0.851206	-0.690646	1.19524	-0.577832	0.563378	NA	0.851206	-1.00918	1.25276	-0.805566	0.420493	NA
Gm43061	3	103239459	103241699	36.5	lncRNA	predicted gene 43061 [Source:MGI Symbol;Acc:MGI:5663198]	NA	5.905	-0.453822	0.467453	-0.970839	0.331628	NA	5.905	-1.00848	0.497727	-2.02616	0.0427481	NA
Gm8663	19	37376855	37377800	46.51	processed_pseudogene	predicted gene 8663 [Source:MGI Symbol;Acc:MGI:3648745]	NA	1.37981	-0.0957973	0.840336	-0.113999	0.909239	NA	1.37981	-1.00804	0.953886	-1.05677	0.290617	NA
Gm13938	2	76553120	76617052	43.01	lncRNA	predicted gene 13938 [Source:MGI Symbol;Acc:MGI:3651046]	NA	0.456415	0.295953	1.935	0.152947	0.87844	NA	0.456415	-1.00779	1.9786	-0.509345	0.610511	NA
Gm16142	9	115820024	115830856	46.92	lncRNA	predicted gene 16142 [Source:MGI Symbol;Acc:MGI:3802121]	102633324	0.401622	-0.593194	1.94433	-0.305089	0.760298	NA	0.401622	-1.00777	1.94434	-0.518311	0.604241	NA
Gm18777	10	66576065	66576938	44.05	processed_pseudogene	predicted gene, 18777 [Source:MGI Symbol;Acc:MGI:5010962]	NA	0.446006	-1.07406	1.89914	-0.565552	0.571699	NA	0.446006	-1.00775	1.89915	-0.530631	0.595675	NA
Dlx4os	11	95035878	95049873	51.64	lncRNA	distal-less homeobox 4, opposite strand [Source:MGI Symbol;Acc:MGI:2444057]	320453	0.62217	0.309695	1.4141	0.219005	0.826646	NA	0.62217	-1.00769	1.47504	-0.683165	0.494503	NA
4930445N18Rik	18	82874019	82888729	45.08	lncRNA	RIKEN cDNA 4930445N18 gene [Source:MGI Symbol;Acc:MGI:1921235]	73985	0.443404	-0.593114	1.7653	-0.335985	0.736882	NA	0.443404	-1.00769	1.7653	-0.570832	0.568114	NA
Stmn1-rs1	9	115110588	115111049	53.03	processed_pseudogene	stathmin 1, related sequence 1 [Source:MGI Symbol;Acc:MGI:96740]	NA	0.504431	1.1131	1.63401	0.681206	0.495741	NA	0.504431	-1.00769	1.75122	-0.57542	0.565007	NA
Gm45486	7	45772776	45779992	49.74	lncRNA	predicted gene 45486 [Source:MGI Symbol;Acc:MGI:5791322]	NA	0.496497	1.10526	1.35418	0.816184	0.414395	NA	0.496497	-1.00768	1.49303	-0.674923	0.499724	NA
Gm15334	18	39126688	39127245	62.37	lncRNA	predicted gene 15334 [Source:MGI Symbol;Acc:MGI:3705284]	NA	0.571585	0.602271	1.45194	0.414803	0.678286	NA	0.571585	-1.00766	1.54242	-0.653303	0.513561	NA
	12	33112440	33112599	55	miRNA		NA	0.567181	0.608534	1.47159	0.413522	0.679224	NA	0.567181	-1.00766	1.5615	-0.645316	0.518723	NA
Gm48125	10	49675421	49677175	37.21	TEC	predicted gene, 48125 [Source:MGI Symbol;Acc:MGI:6097482]	NA	0.428967	0.446122	2.16073	0.206469	0.836425	NA	0.428967	-1.00634	2.21144	-0.455062	0.649065	NA
Cnpy1	5	28405817	28450804	44.29	protein_coding	canopy FGF signaling regulator 1 [Source:MGI Symbol;Acc:MGI:2442451]	269637	27.4508	-1.27019	0.355605	-3.57191	0.000354384	NA	27.4508	-1.00533	0.352332	-2.85336	0.00432599	0.183748
Gsdmc4	15	63763113	63784146	42.46	protein_coding	gasdermin C4 [Source:MGI Symbol;Acc:MGI:1921798]	74548	0.880672	-1.05279	1.18663	-0.88721	0.374966	NA	0.880672	-1.00341	1.18912	-0.843827	0.398766	NA
Nkx1-2	7	132196607	132201366	51.37	protein_coding	NK1 homeobox 2 [Source:MGI Symbol;Acc:MGI:104806]	20231	6.04221	-1.18397	0.652772	-1.81376	0.0697154	NA	6.04221	-1.00291	0.648062	-1.54756	0.121729	NA
Gm42541	3	153844734	153846982	42.15	TEC	predicted gene 42541 [Source:MGI Symbol;Acc:MGI:5662678]	NA	0.48233	-1.06921	1.70108	-0.628549	0.529644	NA	0.48233	-1.00289	1.70108	-0.589562	0.555485	NA
Gm45472	8	93580281	93582962	52.72	lncRNA	predicted gene 45472 [Source:MGI Symbol;Acc:MGI:5791308]	NA	4.53003	0.176175	0.481554	0.365847	0.714479	NA	4.53003	-1.00273	0.554308	-1.80897	0.0704558	NA
Mir32	4	56895229	56895298	38.57	miRNA	microRNA 32 [Source:MGI Symbol;Acc:MGI:3619331]	723837	0.441545	0.27739	1.88268	0.147338	0.882865	NA	0.441545	-1.00177	1.92514	-0.520364	0.60281	NA
Fam205a2	4	42522580	42528175	48.95	protein_coding	family with sequence similarity 205, member A2 [Source:MGI Symbol;Acc:MGI:3701946]	545611	0.404533	-0.58717	1.93104	-0.304069	0.761075	NA	0.404533	-1.00175	1.93105	-0.518758	0.603929	NA
Atp6v1fnb	6	29471436	29473464	52.05	protein_coding	Atp6v1f neighbor [Source:MGI Symbol;Acc:MGI:3644212]	668210	0.750462	-0.192595	1.31079	-0.146931	0.883187	NA	0.750462	-1.00116	1.37266	-0.729356	0.465784	NA
Pax4	6	28442333	28449352	48.03	protein_coding	paired box 4 [Source:MGI Symbol;Acc:MGI:97488]	18506	0.599128	0.398271	1.28736	0.30937	0.75704	NA	0.599128	-1.00072	1.41435	-0.707544	0.479228	NA
Dnajb7	15	81291127	81292500	42.58	protein_coding	DnaJ heat shock protein family (Hsp40) member B7 [Source:MGI Symbol;Acc:MGI:1914012]	57755	0.643832	0.890484	1.2832	0.693957	0.487709	NA	0.643832	-1.00017	1.41151	-0.70858	0.478585	NA
Gm43882	6	45303336	45305599	33.61	TEC	predicted gene, 43882 [Source:MGI Symbol;Acc:MGI:5690274]	NA	0.7781	-1.9582	1.33263	-1.46942	0.141718	NA	0.7781	-0.999381	1.26629	-0.789221	0.429983	NA
Gm43507	5	44798826	44819495	42.2	lncRNA	predicted gene 43507 [Source:MGI Symbol;Acc:MGI:5663644]	NA	0.546828	0.266341	1.62755	0.163645	0.87001	NA	0.546828	-0.998754	1.67499	-0.596274	0.550992	NA
Gm40518	9	48043802	48070263	44.78	lncRNA	predicted gene, 40518 [Source:MGI Symbol;Acc:MGI:5623403]	NA	0.699744	1.31954	1.32928	0.992667	0.320872	NA	0.699744	-0.998633	1.48387	-0.672991	0.500953	NA
2700089I24Rik	19	59481568	59547823	43.41	lncRNA	RIKEN cDNA 2700089I24 gene [Source:MGI Symbol;Acc:MGI:1919897]	72647	0.406092	-0.112113	1.52675	-0.0734327	0.941462	NA	0.406092	-0.997768	1.53088	-0.651762	0.514554	NA
C630004L07Rik	4	140965490	140966764	50.75	TEC	RIKEN cDNA C630004L07 gene [Source:MGI Symbol;Acc:MGI:3641643]	NA	0.756685	-0.72094	1.24644	-0.578397	0.562996	NA	0.756685	-0.996651	1.28949	-0.772902	0.43958	NA
Gm43982	6	134050317	134052145	43.9	TEC	predicted gene, 43982 [Source:MGI Symbol;Acc:MGI:5690374]	NA	0.410892	-0.581758	1.62176	-0.358721	0.719804	NA	0.410892	-0.996334	1.62176	-0.614353	0.538982	NA
Gm38562	5	71837611	71857167	37.57	lncRNA	predicted gene, 38562 [Source:MGI Symbol;Acc:MGI:5621447]	NA	1.83963	-0.202912	0.746043	-0.271985	0.785634	NA	1.83963	-0.995895	0.842511	-1.18205	0.237184	NA
AF067063	13	120289497	120291752	49.73	protein_coding	cDNA sequence AF067063 [Source:MGI Symbol;Acc:MGI:2687009]	380878	0.474051	-1.06146	1.7142	-0.619213	0.535776	NA	0.474051	-0.995139	1.71421	-0.580523	0.561562	NA
Gm9207	3	96362151	96363265	59.1	processed_pseudogene	predicted gene 9207 [Source:MGI Symbol;Acc:MGI:3779840]	NA	2.37463	-0.205384	0.621803	-0.330303	0.741171	NA	2.37463	-0.995059	0.69272	-1.43645	0.150874	NA
Fam83b	9	76397336	76474398	39.3	protein_coding	family with sequence similarity 83, member B [Source:MGI Symbol;Acc:MGI:2685362]	208994	3.01402	0.020193	0.568082	0.0355459	0.971644	NA	3.01402	-0.994957	0.650252	-1.53011	0.12599	NA
Gm38353	3	73236767	73377347	36.98	lncRNA	predicted gene, 38353 [Source:MGI Symbol;Acc:MGI:5611581]	NA	4.64681	-0.363913	0.509689	-0.71399	0.475234	NA	4.64681	-0.994822	0.551905	-1.80253	0.0714626	NA
Gm9067	19	37772714	37774032	47.54	processed_pseudogene	predicted gene 9067 [Source:MGI Symbol;Acc:MGI:3644658]	NA	0.490088	-0.0744037	1.79313	-0.0414937	0.966902	NA	0.490088	-0.994199	1.79978	-0.552402	0.580673	NA
Serpind1	16	17149235	17161439	42.78	protein_coding	serine (or cysteine) peptidase inhibitor, clade D, member 1 [Source:MGI Symbol;Acc:MGI:96051]	15160	27.8206	-0.393508	0.760023	-0.517759	0.604627	NA	27.8206	-0.993075	0.764619	-1.29878	0.194018	0.724005
Gm2451	3	139355140	139356138	55.16	processed_pseudogene	predicted pseudogene 2451 [Source:MGI Symbol;Acc:MGI:3780618]	NA	1.6453	-2.04499	0.943641	-2.16713	0.030225	NA	1.6453	-0.993046	0.795043	-1.24905	0.211648	NA
Gssos2	2	155433051	155434771	52.12	lncRNA	glutathione synthase, opposite strand 2 [Source:MGI Symbol;Acc:MGI:3702171]	NA	0.869559	1.82745	1.18355	1.54404	0.122579	NA	0.869559	-0.992475	1.38266	-0.717801	0.47288	NA
Gm46629	18	80231983	80232285	43.56	processed_pseudogene	predicted gene, 46629 [Source:MGI Symbol;Acc:MGI:5826266]	NA	2.91617	-0.26701	0.56335	-0.473968	0.635523	NA	2.91617	-0.991482	0.630245	-1.57317	0.115679	NA
C330019F10Rik	11	107402229	107418046	45.11	lncRNA	RIKEN cDNA C330019F10 gene [Source:MGI Symbol;Acc:MGI:3045389]	NA	0.502224	0.375523	1.58498	0.236927	0.812714	NA	0.502224	-0.991199	1.6448	-0.602626	0.546757	NA
Rpl39l	16	9988090	9992775	40.29	protein_coding	ribosomal protein L39-like [Source:MGI Symbol;Acc:MGI:1915422]	68172	1.53305	-0.876159	0.826731	-1.05979	0.289242	NA	1.53305	-0.991101	0.847274	-1.16975	0.2421	NA
B930036N10Rik	1	171328136	171331679	45.77	lncRNA	RIKEN cDNA B930036N10 gene [Source:MGI Symbol;Acc:MGI:3702496]	NA	6.24138	-0.835122	0.444604	-1.87835	0.0603333	NA	6.24138	-0.990658	0.457715	-2.16435	0.0304373	NA
Gm5641	3	54388859	54390346	43.82	transcribed_processed_pseudogene	predicted gene 5641 [Source:MGI Symbol;Acc:MGI:3645731]	627828	1.74291	-0.0344402	0.80839	-0.0426034	0.966018	NA	1.74291	-0.989992	0.912688	-1.0847	0.278055	NA
Panx3	9	37571198	37580531	44.47	protein_coding	pannexin 3 [Source:MGI Symbol;Acc:MGI:1918881]	208098	0.516172	-1.05515	1.61492	-0.653377	0.513513	NA	0.516172	-0.988834	1.61493	-0.612308	0.540334	NA
Slc6a12	6	121320035	121342734	50.07	protein_coding	solute carrier family 6 (neurotransmitter transporter, betaine/GABA), member 12 [Source:MGI Symbol;Acc:MGI:95628]	14411	21.8342	-0.285087	0.766783	-0.371796	0.710045	NA	21.8342	-0.987187	0.773527	-1.27621	0.20188	0.732038
Gm12109	11	32135005	32135701	53.08	processed_pseudogene	predicted gene 12109 [Source:MGI Symbol;Acc:MGI:3651175]	NA	0.436657	0.629512	1.66667	0.377706	0.705649	NA	0.436657	-0.985579	1.74643	-0.564338	0.572524	NA
Gm45532	7	134502399	134506018	45.55	TEC	predicted gene 45532 [Source:MGI Symbol;Acc:MGI:5791368]	NA	0.585576	-0.572118	1.51556	-0.377496	0.705805	NA	0.585576	-0.985545	1.52061	-0.648124	0.516905	NA
Gm17508	9	30991913	30993771	49.65	lncRNA	predicted gene, 17508 [Source:MGI Symbol;Acc:MGI:4937142]	NA	0.625056	0.413693	1.40117	0.295249	0.767804	NA	0.625056	-0.985425	1.51865	-0.648883	0.516414	NA
Gm30806	14	67407037	67446710	45.73	lncRNA	predicted gene, 30806 [Source:MGI Symbol;Acc:MGI:5589965]	NA	0.404931	-0.0786462	1.75222	-0.0448837	0.9642	NA	0.404931	-0.985396	1.75769	-0.560621	0.575056	NA
Gm43874	6	45222571	45225368	31.42	TEC	predicted gene, 43874 [Source:MGI Symbol;Acc:MGI:5690266]	NA	0.407827	0.384176	1.70986	0.224682	0.822226	NA	0.407827	-0.985268	1.76569	-0.558006	0.57684	NA
Rab17	1	90885855	90897383	50.95	protein_coding	RAB17, member RAS oncogene family [Source:MGI Symbol;Acc:MGI:104640]	19329	4.12674	-0.399257	0.56537	-0.706187	0.480072	NA	4.12674	-0.984032	0.601742	-1.63531	0.101985	NA
	2	145720206	145720393	35.11	miRNA		NA	0.434158	-0.569145	1.62734	-0.349741	0.726533	NA	0.434158	-0.983722	1.62734	-0.604497	0.545513	NA
4932435O22Rik	11	114304227	114339686	48.45	lncRNA	RIKEN cDNA 4932435O22 gene [Source:MGI Symbol;Acc:MGI:2442791]	319819	3.43764	0.514535	0.524082	0.981782	0.326207	NA	3.43764	-0.983249	0.632997	-1.55332	0.120346	NA
Gm44780	7	44011988	44012712	52.69	lncRNA	predicted gene 44780 [Source:MGI Symbol;Acc:MGI:5753356]	NA	4.00448	-0.792288	0.649338	-1.22015	0.222409	NA	4.00448	-0.981723	0.662902	-1.48095	0.13862	NA
Gm50087	17	80554531	80558114	45.76	lncRNA	predicted gene, 50087 [Source:MGI Symbol;Acc:MGI:6275421]	NA	3.44489	-0.482798	0.600833	-0.803548	0.421658	NA	3.44489	-0.981348	0.639148	-1.5354	0.124686	NA
Gm5084	13	60353285	60363837	44.46	lncRNA	predicted gene 5084 [Source:MGI Symbol;Acc:MGI:3647835]	100503759	1.94748	-0.464775	0.841877	-0.55207	0.5809	NA	1.94748	-0.981074	0.892523	-1.09921	0.271675	NA
Krt86	15	101371359	101377867	53.22	protein_coding	keratin 86 [Source:MGI Symbol;Acc:MGI:109362]	16679	0.838456	-0.0265707	1.15965	-0.0229126	0.98172	NA	0.838456	-0.980896	1.29348	-0.758336	0.44825	NA
H4c17	13	21995916	21996317	60.7	protein_coding	H4 clustered histone 17 [Source:MGI Symbol;Acc:MGI:2448441]	100041230	1.23206	0.44356	1.07667	0.411973	0.680359	NA	1.23206	-0.979944	1.22497	-0.799975	0.423725	NA
Gm34777	10	99068979	99078924	44.31	lncRNA	predicted gene, 34777 [Source:MGI Symbol;Acc:MGI:5593936]	NA	0.502896	0.299856	1.58984	0.188608	0.8504	NA	0.502896	-0.979249	1.63997	-0.597115	0.550431	NA
A830019P07Rik	19	35812617	35901978	38.84	lncRNA	RIKEN cDNA A830019P07 gene [Source:MGI Symbol;Acc:MGI:3028035]	329056	2.18694	-0.201199	0.640452	-0.314151	0.753406	NA	2.18694	-0.977709	0.71659	-1.36439	0.172444	NA
Apol7a	15	77272419	77283310	48.11	protein_coding	apolipoprotein L 7a [Source:MGI Symbol;Acc:MGI:1923011]	75761	0.599119	-1.50708	1.40223	-1.07477	0.282476	NA	0.599119	-0.976903	1.3944	-0.700592	0.483558	NA
Serpina3h	12	104214164	104219928	47.72	transcribed_unprocessed_pseudogene	serine (or cysteine) peptidase inhibitor, clade A, member 3H [Source:MGI Symbol;Acc:MGI:2182839]	NA	0.976784	1.12033	1.245	0.899864	0.368193	NA	0.976784	-0.975974	1.39356	-0.700346	0.483711	NA
Gm49924	17	72232227	72234025	46.64	TEC	predicted gene, 49924 [Source:MGI Symbol;Acc:MGI:6270630]	NA	1.85948	-1.41974	0.867134	-1.63728	0.101573	NA	1.85948	-0.975044	0.831629	-1.17245	0.241016	NA
Gm43360	5	122630085	122632971	40.15	TEC	predicted gene 43360 [Source:MGI Symbol;Acc:MGI:5663497]	NA	1.29375	-1.30181	1.19501	-1.08937	0.275993	NA	1.29375	-0.975028	1.16639	-0.835934	0.403192	NA
Gm44745	7	122062661	122065383	43.67	TEC	predicted gene 44745 [Source:MGI Symbol;Acc:MGI:5753321]	NA	0.675199	0.176251	1.42879	0.123356	0.901825	NA	0.675199	-0.974592	1.52272	-0.640034	0.52215	NA
Fndc3c1	X	105463647	105529007	38.72	protein_coding	fibronectin type III domain containing 3C1 [Source:MGI Symbol;Acc:MGI:2685630]	333564	7.6849	-0.882264	0.506558	-1.74168	0.0815636	NA	7.6849	-0.973857	0.512137	-1.90156	0.0572292	NA
9430099M06Rik	8	103432681	103433422	39.22	TEC	RIKEN cDNA 9430099M06 gene [Source:MGI Symbol;Acc:MGI:1924691]	NA	0.525555	-0.070264	1.69636	-0.0414206	0.966961	NA	0.525555	-0.973606	1.75406	-0.555059	0.578855	NA
Gm6733	11	72724287	72726206	48.96	processed_pseudogene	predicted gene 6733 [Source:MGI Symbol;Acc:MGI:3645402]	NA	1.03072	-1.03904	1.12174	-0.926276	0.354303	NA	1.03072	-0.9736	1.12181	-0.86788	0.38546	NA
Gm13206	4	148391310	148401026	50.62	lncRNA	predicted gene 13206 [Source:MGI Symbol;Acc:MGI:3651440]	NA	0.507866	-1.05374	1.39972	-0.752818	0.45156	NA	0.507866	-0.973481	1.39629	-0.697188	0.485685	NA
Clcnka	4	141111921	141126035	52.98	protein_coding	chloride channel, voltage-sensitive Ka [Source:MGI Symbol;Acc:MGI:1329026]	12733	1.97263	-0.244498	0.738119	-0.331245	0.740459	NA	1.97263	-0.972899	0.820113	-1.1863	0.235505	NA
Gm11645	2	143348331	143348979	46.53	processed_pseudogene	predicted gene 11645 [Source:MGI Symbol;Acc:MGI:3652133]	NA	0.563886	0.654032	1.47656	0.442943	0.657807	NA	0.563886	-0.971953	1.5671	-0.620225	0.53511	NA
Gm5860	4	81983668	82021045	40.02	lncRNA	predicted gene 5860 [Source:MGI Symbol;Acc:MGI:3646172]	545641	1.74673	0.0553667	0.78802	0.0702605	0.943986	NA	1.74673	-0.971402	0.883009	-1.1001	0.271287	NA
C230031I18Rik	3	126973925	126977622	39.72	TEC	RIKEN cDNA C230031I18 gene [Source:MGI Symbol;Acc:MGI:2445192]	NA	1.81564	-0.498817	0.771329	-0.646698	0.517828	NA	1.81564	-0.970811	0.830527	-1.16891	0.24244	NA
9230102O04Rik	2	9887852	9894351	49.86	protein_coding	RIKEN cDNA 9230102O04 gene [Source:MGI Symbol;Acc:MGI:1924932]	77682	3.10875	-1.35519	0.638327	-2.12304	0.0337508	NA	3.10875	-0.970632	0.610864	-1.58895	0.112072	NA
Gm44585	7	6808850	6809456	38.71	TEC	predicted gene 44585 [Source:MGI Symbol;Acc:MGI:5753161]	NA	0.448853	-1.03681	1.59605	-0.649608	0.515945	NA	0.448853	-0.970492	1.59606	-0.608055	0.543151	NA
Gm43206	3	34736782	34736895	39.47	TEC	predicted gene 43206 [Source:MGI Symbol;Acc:MGI:5663343]	NA	2.56047	-0.5763	0.638365	-0.902774	0.366646	NA	2.56047	-0.970447	0.677704	-1.43196	0.152155	NA
Mb	15	76899687	76934870	49.93	protein_coding	myoglobin [Source:MGI Symbol;Acc:MGI:96922]	17189	1.87757	-0.148199	0.737799	-0.200866	0.840803	NA	1.87757	-0.969364	0.823991	-1.17642	0.239425	NA
Gm11770	11	120105908	120107819	54.29	lncRNA	predicted gene 11770 [Source:MGI Symbol;Acc:MGI:3651450]	NA	2.54144	-0.496178	0.631651	-0.785525	0.432146	NA	2.54144	-0.969189	0.676671	-1.43229	0.152061	NA
Cldn14	16	93715919	93809696	48.3	protein_coding	claudin 14 [Source:MGI Symbol;Acc:MGI:1860425]	56173	0.892051	1.1662	1.22479	0.952165	0.341013	NA	0.892051	-0.968764	1.40828	-0.687907	0.491511	NA
Gm19327	12	84231310	84234580	50.84	TEC	predicted gene, 19327 [Source:MGI Symbol;Acc:MGI:5011512]	NA	2.15546	-0.578583	0.774832	-0.746721	0.455232	NA	2.15546	-0.968705	0.810384	-1.19537	0.231944	NA
Gm37096	1	149307652	149309715	32.85	TEC	predicted gene, 37096 [Source:MGI Symbol;Acc:MGI:5610324]	NA	0.515506	-0.555146	1.36284	-0.407346	0.683754	NA	0.515506	-0.968638	1.36848	-0.707822	0.479056	NA
Gm15428	1	156621082	156621414	49.25	processed_pseudogene	predicted pseudogene 15428 [Source:MGI Symbol;Acc:MGI:3642670]	NA	0.630235	-0.547474	1.42244	-0.384883	0.700324	NA	0.630235	-0.968548	1.42867	-0.677935	0.497813	NA
Gm6330	15	26728356	26730853	47.84	transcribed_processed_pseudogene	predicted gene 6330 [Source:MGI Symbol;Acc:MGI:3643757]	NA	1.64685	-0.847961	0.78625	-1.07849	0.280816	NA	1.64685	-0.966918	0.80852	-1.19591	0.231732	NA
	9	64878951	64879075	56	miRNA		NA	0.787913	0.447558	1.12999	0.396072	0.692052	NA	0.787913	-0.966873	1.27433	-0.75873	0.448014	NA
Gm41584	17	46196272	46199556	52.85	lncRNA	predicted gene, 41584 [Source:MGI Symbol;Acc:MGI:5624469]	105246280	0.696427	0.648273	1.23773	0.523761	0.600445	NA	0.696427	-0.966741	1.38702	-0.696992	0.485808	NA
Hes3	4	152370429	152376119	56.53	protein_coding	hes family bHLH transcription factor 3 [Source:MGI Symbol;Acc:MGI:104877]	15207	1.93424	-0.274394	0.776675	-0.353293	0.723869	NA	1.93424	-0.966418	0.850881	-1.13579	0.256047	NA
Mir700	4	135143866	135143944	58.23	miRNA	microRNA 700 [Source:MGI Symbol;Acc:MGI:3629655]	735285	2.49476	-0.235955	0.612969	-0.384939	0.700283	NA	2.49476	-0.965492	0.681428	-1.41687	0.156522	NA
Zbtb32	7	30289106	30298334	49.41	protein_coding	zinc finger and BTB domain containing 32 [Source:MGI Symbol;Acc:MGI:1891838]	58206	1.12998	-1.0107	0.949357	-1.06462	0.287048	NA	1.12998	-0.965114	0.951896	-1.01389	0.310637	NA
	6	149477959	149478059	49.5	miRNA		NA	0.407533	0.658747	1.64798	0.399729	0.689356	NA	0.407533	-0.964786	1.72932	-0.557899	0.576914	NA
Proc	18	32256179	32272623	46.96	protein_coding	protein C [Source:MGI Symbol;Acc:MGI:97771]	19123	0.839543	0.867888	1.31259	0.661203	0.508482	NA	0.839543	-0.964639	1.46864	-0.656826	0.511293	NA
Foxe1	4	46343609	46346412	62.8	protein_coding	forkhead box E1 [Source:MGI Symbol;Acc:MGI:1353500]	NA	0.402196	-0.549312	1.75385	-0.313204	0.754125	NA	0.402196	-0.963889	1.75385	-0.549584	0.582605	NA
A730009L09Rik	16	84312009	84320776	39.35	protein_coding	RIKEN cDNA A730009L09 gene [Source:MGI Symbol;Acc:MGI:3028032]	NA	2.26696	0.199237	0.659267	0.30221	0.762492	NA	2.26696	-0.962959	0.763847	-1.26067	0.207427	NA
Gm47136	9	122516133	122543398	46.33	lncRNA	predicted gene, 47136 [Source:MGI Symbol;Acc:MGI:6095893]	NA	0.470688	-0.524264	1.73123	-0.302828	0.762021	NA	0.470688	-0.962784	1.73807	-0.553938	0.579621	NA
Gm34225	7	114631172	114666059	40.24	lncRNA	predicted gene, 34225 [Source:MGI Symbol;Acc:MGI:5593384]	NA	0.418629	-1.50996	1.73538	-0.870102	0.384245	NA	0.418629	-0.962741	1.73539	-0.554771	0.579051	NA
Gm21399	8	129979479	129980075	42.21	processed_pseudogene	predicted gene, 21399 [Source:MGI Symbol;Acc:MGI:5434754]	NA	2.09923	-0.905002	0.735466	-1.23052	0.218504	NA	2.09923	-0.96249	0.746868	-1.2887	0.197502	NA
Tmem150cos	5	100225821	100243132	45.04	lncRNA	transmembrane protein 150C, opposite strand [Source:MGI Symbol;Acc:MGI:1923253]	76003	2.66507	-0.142587	0.67763	-0.21042	0.83334	NA	2.66507	-0.961707	0.74604	-1.28908	0.197369	NA
Gm11760	4	73962625	73963420	51.63	processed_pseudogene	predicted gene 11760 [Source:MGI Symbol;Acc:MGI:3651479]	NA	0.428732	-0.54527	1.5681	-0.347726	0.728046	NA	0.428732	-0.960681	1.57318	-0.610663	0.541423	NA
A230059L01Rik	1	146678703	146683078	35.26	lncRNA	RIKEN cDNA A230059L01 gene [Source:MGI Symbol;Acc:MGI:2443688]	NA	1.33936	-1.84563	1.07251	-1.72085	0.0852778	NA	1.33936	-0.959542	0.960244	-0.999269	0.317664	NA
Gm38082	5	136558450	136565331	45.35	TEC	predicted gene, 38082 [Source:MGI Symbol;Acc:MGI:5611310]	NA	6.04946	-0.0580474	0.508831	-0.11408	0.909174	NA	6.04946	-0.959224	0.554313	-1.73047	0.0835456	NA
Il9r	11	32137541	32150279	51.78	protein_coding	interleukin 9 receptor [Source:MGI Symbol;Acc:MGI:96564]	16199	0.419311	-0.562822	1.87215	-0.30063	0.763697	NA	0.419311	-0.959158	1.87497	-0.51156	0.608959	NA
Gm5865	5	44563299	44563935	44.43	processed_pseudogene	predicted gene 5865 [Source:MGI Symbol;Acc:MGI:3645504]	NA	0.402957	0.327205	1.86926	0.175046	0.861044	NA	0.402957	-0.958956	1.91269	-0.501366	0.616114	NA
Pax1	2	147203845	147235215	43.91	protein_coding	paired box 1 [Source:MGI Symbol;Acc:MGI:97485]	18503	0.404359	0.354267	1.87575	0.188867	0.850197	NA	0.404359	-0.958718	1.92157	-0.498925	0.617832	NA
Gm22516	2	31079703	31079826	50	snoRNA	predicted gene, 22516 [Source:MGI Symbol;Acc:MGI:5452293]	115489634	0.461004	-1.02428	1.4876	-0.688542	0.491111	NA	0.461004	-0.957954	1.4876	-0.643958	0.519603	NA
Gm43582	3	104541631	104541973	39.36	processed_pseudogene	predicted gene 43582 [Source:MGI Symbol;Acc:MGI:5663719]	NA	2.91702	0.418888	0.63861	0.655937	0.511865	NA	2.91702	-0.957421	0.7443	-1.28634	0.198325	NA
Gm13156	4	147978130	147978450	46.42	processed_pseudogene	predicted gene 13156 [Source:MGI Symbol;Acc:MGI:3651983]	NA	1.62422	-0.520512	0.92905	-0.560263	0.5753	NA	1.62422	-0.956865	0.975002	-0.981398	0.326397	NA
Gm9134	12	113344631	113345181	45.01	processed_pseudogene	predicted gene 9134 [Source:MGI Symbol;Acc:MGI:3645181]	NA	2.00977	-0.690864	0.730727	-0.945449	0.34443	NA	2.00977	-0.956426	0.766454	-1.24786	0.212083	NA
Gm36208	10	122627960	122628388	52.45	lncRNA	predicted gene, 36208 [Source:MGI Symbol;Acc:MGI:5595367]	NA	0.576106	-1.02269	1.32717	-0.770577	0.440958	NA	0.576106	-0.956369	1.32718	-0.720604	0.471153	NA
Tas2r108	6	40470463	40471475	40.87	protein_coding	taste receptor, type 2, member 108 [Source:MGI Symbol;Acc:MGI:2681210]	57253	0.867356	0.474487	1.11363	0.426072	0.670055	NA	0.867356	-0.955686	1.26135	-0.757671	0.448648	NA
Gm49964	17	12537902	12539615	42.77	lncRNA	predicted gene, 49964 [Source:MGI Symbol;Acc:MGI:6270689]	NA	1.17714	1.57067	1.11115	1.41355	0.157494	NA	1.17714	-0.954795	1.32957	-0.718125	0.47268	NA
Nr5a1	2	38582668	38604554	54.77	protein_coding	nuclear receptor subfamily 5, group A, member 1 [Source:MGI Symbol;Acc:MGI:1346833]	26423	39.0608	-0.493592	0.288994	-1.70797	0.0876421	0.290624	39.0608	-0.954627	0.295819	-3.22706	0.00125067	0.0981966
Gm42448	5	14649933	14652576	32.68	TEC	predicted gene 42448 [Source:MGI Symbol;Acc:MGI:5662585]	NA	1.47646	-1.98708	1.03827	-1.91383	0.0556414	NA	1.47646	-0.954089	0.908054	-1.0507	0.293398	NA
Gm5909	8	80837435	80838715	41.45	processed_pseudogene	predicted gene 5909 [Source:MGI Symbol;Acc:MGI:3646686]	NA	3.1561	-0.425198	0.524344	-0.810913	0.417416	NA	3.1561	-0.953738	0.570497	-1.67177	0.0945706	NA
Gm14320	2	167504029	167509617	43.25	lncRNA	predicted gene 14320 [Source:MGI Symbol;Acc:MGI:3649455]	NA	0.468005	-1.01991	1.48859	-0.685152	0.493248	NA	0.468005	-0.953589	1.48859	-0.640598	0.521784	NA
Gm30551	13	103727903	103844141	43.86	lncRNA	predicted gene, 30551 [Source:MGI Symbol;Acc:MGI:5589710]	102632492	0.724792	0.449843	1.22741	0.366498	0.713994	NA	0.724792	-0.953229	1.3604	-0.700695	0.483493	NA
C730002L08Rik	19	20387908	20529694	38.61	lncRNA	RIKEN cDNA C730002L08 gene [Source:MGI Symbol;Acc:MGI:2443493]	320155	1.94431	0.338224	0.735458	0.459882	0.645601	NA	1.94431	-0.952639	0.867943	-1.09758	0.272387	NA
Gm15627	5	134127251	134128047	51.82	lncRNA	predicted gene 15627 [Source:MGI Symbol;Acc:MGI:3783071]	NA	4.29126	-0.398683	0.610909	-0.652607	0.51401	NA	4.29126	-0.951936	0.646673	-1.47205	0.141007	NA
Prkag3	1	74778081	74788380	49.43	protein_coding	protein kinase, AMP-activated, gamma 3 non-catalytic subunit [Source:MGI Symbol;Acc:MGI:1891343]	241113	0.428035	-2.39046	2.08067	-1.14889	0.250603	NA	0.428035	-0.950796	2.07684	-0.457809	0.64709	NA
Krt33b	11	99914460	99920694	47.14	protein_coding	keratin 33B [Source:MGI Symbol;Acc:MGI:1309991]	16671	0.431231	-1.01702	1.89179	-0.537595	0.590857	NA	0.431231	-0.950699	1.8918	-0.502536	0.61529	NA
Gm28661	1	24653966	24654646	38.77	unprocessed_pseudogene	predicted gene 28661 [Source:MGI Symbol;Acc:MGI:5579367]	NA	122.305	-0.708178	0.346967	-2.04105	NA	NA	122.305	-0.950129	0.348013	-2.73016	NA	NA
Gm20075	13	96215724	96217884	38.96	protein_coding	predicted gene, 20075 [Source:MGI Symbol;Acc:MGI:5012260]	NA	8.92746	-0.145605	0.39487	-0.368742	0.71232	NA	8.92746	-0.949993	0.428779	-2.21558	0.0267205	NA
	2	152614708	152614809	50	miRNA		NA	0.709237	0.488776	1.22148	0.40015	0.689046	NA	0.709237	-0.949745	1.35818	-0.699276	0.484379	NA
Gm14519	X	15231418	15231729	50	processed_pseudogene	predicted gene 14519 [Source:MGI Symbol;Acc:MGI:3646740]	NA	0.578026	-1.01518	1.41278	-0.718571	0.472405	NA	0.578026	-0.948863	1.41278	-0.671626	0.501822	NA
Gm10912	2	103896142	103897831	49.23	TEC	predicted gene 10912 [Source:MGI Symbol;Acc:MGI:3809094]	NA	0.395859	-0.0520568	1.93228	-0.0269406	0.978507	NA	0.395859	-0.948789	1.93643	-0.489969	0.624156	NA
Gm17695	5	28176315	28182048	44.54	processed_pseudogene	predicted gene, 17695 [Source:MGI Symbol;Acc:MGI:4937329]	NA	0.559097	-1.0151	1.61211	-0.629672	0.528909	NA	0.559097	-0.948782	1.61212	-0.588532	0.556175	NA
Gm45413	8	26552543	26556080	39.8	TEC	predicted gene 45413 [Source:MGI Symbol;Acc:MGI:5791249]	NA	3.39411	-0.472147	0.567213	-0.832398	0.405184	NA	3.39411	-0.948475	0.607285	-1.56183	0.118328	NA
4930429P21Rik	9	107228475	107231185	50.87	lncRNA	RIKEN cDNA 4930429P21 gene [Source:MGI Symbol;Acc:MGI:1921105]	NA	0.444154	-0.018722	1.95557	-0.0095737	0.992361	NA	0.444154	-0.948115	1.96259	-0.483093	0.62903	NA
Gm5432	12	15867004	15938156	41.51	lncRNA	predicted gene 5432 [Source:MGI Symbol;Acc:MGI:3649057]	NA	1.50427	-0.58907	0.85644	-0.687812	0.491571	NA	1.50427	-0.946414	0.906776	-1.04371	0.296618	NA
Kcnk15	2	163695571	163701666	52.69	protein_coding	potassium channel, subfamily K, member 15 [Source:MGI Symbol;Acc:MGI:2675209]	241769	0.914761	-2.44832	1.21259	-2.01908	0.0434793	NA	0.914761	-0.945764	1.06503	-0.888017	0.374531	NA
A1bg	15	60768708	60794861	42.35	protein_coding	alpha-1-B glycoprotein [Source:MGI Symbol;Acc:MGI:2152878]	117586	0.420342	-1.01195	1.72859	-0.585418	0.558266	NA	0.420342	-0.945628	1.7286	-0.547049	0.584345	NA
Ptk6	2	180835514	180844582	49.4	protein_coding	PTK6 protein tyrosine kinase 6 [Source:MGI Symbol;Acc:MGI:99683]	20459	0.775573	-1.94048	1.32058	-1.46942	0.141719	NA	0.775573	-0.945078	1.24837	-0.757051	0.449019	NA
Gm36539	9	86864044	86888216	42.89	lncRNA	predicted gene, 36539 [Source:MGI Symbol;Acc:MGI:5595698]	NA	2.21947	0.100021	0.811244	0.123293	0.901875	NA	2.21947	-0.944708	0.904526	-1.04442	0.296289	NA
Gm45120	7	89614195	89614602	51.72	TEC	predicted gene 45120 [Source:MGI Symbol;Acc:MGI:5753696]	NA	3.28407	-0.47084	0.591283	-0.796303	0.425856	NA	3.28407	-0.944567	0.632046	-1.49446	0.135056	NA
Gm14730	X	70240733	70241777	46.12	processed_pseudogene	predicted gene 14730 [Source:MGI Symbol;Acc:MGI:3705542]	NA	0.664417	0.479079	1.25299	0.382347	0.702204	NA	0.664417	-0.944098	1.38526	-0.681529	0.495537	NA
Mucl3	17	35946644	35954587	49.14	protein_coding	mucin like 3 [Source:MGI Symbol;Acc:MGI:2685476]	268949	1.82475	-0.132067	0.813887	-0.162267	0.871096	NA	1.82475	-0.942274	0.892794	-1.05542	0.291232	NA
Gm43480	5	134327652	134328067	52.16	lncRNA	predicted gene 43480 [Source:MGI Symbol;Acc:MGI:5663617]	NA	4.67053	-0.462972	0.541274	-0.855337	0.392365	NA	4.67053	-0.942102	0.574104	-1.641	0.100798	NA
Gm32468	10	92920068	92929589	41.94	lncRNA	predicted gene, 32468 [Source:MGI Symbol;Acc:MGI:5591627]	NA	1.81527	-0.453252	0.725183	-0.625017	0.53196	NA	1.81527	-0.94184	0.779527	-1.20822	0.226962	NA
Gm44694	7	75357633	75358930	41.22	TEC	predicted gene 44694 [Source:MGI Symbol;Acc:MGI:5753270]	NA	2.58619	-2.25761	0.863134	-2.61559	0.00890727	NA	2.58619	-0.941112	0.709964	-1.32558	0.18498	NA
9830144P21Rik	2	129047878	129072499	45.53	lncRNA	RIKEN cDNA 9830144P21 gene [Source:MGI Symbol;Acc:MGI:3041171]	NA	2.4581	-0.65687	0.673279	-0.975629	0.329248	NA	2.4581	-0.941059	0.705212	-1.33443	0.182061	NA
Gm47641	10	53255548	53257482	48.42	TEC	predicted gene, 47641 [Source:MGI Symbol;Acc:MGI:6096717]	NA	0.418573	-1.00628	1.72903	-0.58199	0.560573	NA	0.418573	-0.939958	1.72904	-0.543631	0.586695	NA
1700007P06Rik	1	186857335	186860049	45.6	lncRNA	RIKEN cDNA 1700007P06 gene [Source:MGI Symbol;Acc:MGI:1916558]	69308	0.63551	0.539047	1.35652	0.397377	0.69109	NA	0.63551	-0.939619	1.48391	-0.633205	0.5266	NA
4931422A03Rik	2	103797288	103858706	44.79	protein_coding	RIKEN cDNA 4931422A03 gene [Source:MGI Symbol;Acc:MGI:1918236]	70986	1.06467	-0.154389	1.06797	-0.144563	0.885056	NA	1.06467	-0.9392	1.15352	-0.814205	0.415528	NA
Gm2308	7	41774624	41775627	54.78	processed_pseudogene	predicted gene 2308 [Source:MGI Symbol;Acc:MGI:3780479]	NA	1.15397	0.897269	1.11099	0.807629	0.419304	NA	1.15397	-0.938995	1.29196	-0.726799	0.467349	NA
Gm47441	12	23953254	23953370	50.43	processed_pseudogene	predicted gene, 47441 [Source:MGI Symbol;Acc:MGI:6096395]	NA	1.96325	-0.421722	0.706411	-0.596991	0.550513	NA	1.96325	-0.937366	0.764661	-1.22586	0.220252	NA
Gm25395	1	87704660	87704931	48.53	scaRNA	predicted gene, 25395 [Source:MGI Symbol;Acc:MGI:5455172]	115485773	1.55026	-0.155207	0.878727	-0.176627	0.859802	NA	1.55026	-0.937238	0.978626	-0.957708	0.33821	NA
Igkv6-13	6	70434485	70435020	41.23	IG_V_gene	immunoglobulin kappa variable 6-13 [Source:MGI Symbol;Acc:MGI:1330829]	NA	0.462752	-0.524094	1.48055	-0.353986	0.723349	NA	0.462752	-0.935347	1.4855	-0.629653	0.528922	NA
3830403N18Rik	X	55181932	55198858	37.08	protein_coding	RIKEN cDNA 3830403N18 gene [Source:MGI Symbol;Acc:MGI:1917941]	70691	1.37385	-1.85773	1.06119	-1.75062	0.0800116	NA	1.37385	-0.935074	0.94389	-0.99066	0.321852	NA
Gm48017	13	14215977	14216184	51.44	processed_pseudogene	predicted gene, 48017 [Source:MGI Symbol;Acc:MGI:6097326]	NA	0.459018	-0.130582	1.68163	-0.0776522	0.938105	NA	0.459018	-0.934965	1.72972	-0.540531	0.588831	NA
Nr5a1os	2	38602688	38610650	51.84	lncRNA	nuclear receptor subfamily 5, group A, member 1, opposite strand [Source:MGI Symbol;Acc:MGI:1918544]	NA	0.427007	-1.48217	1.47548	-1.00454	0.31512	NA	0.427007	-0.934955	1.47548	-0.633661	0.526302	NA
Gm15521	9	29501780	29503806	43.27	lncRNA	predicted gene 15521 [Source:MGI Symbol;Acc:MGI:3782968]	NA	0.726116	-1.37617	1.23573	-1.11365	0.265427	NA	0.726116	-0.934032	1.17602	-0.794229	0.427062	NA
Gm47513	13	64300395	64302410	60.47	TEC	predicted gene, 47513 [Source:MGI Symbol;Acc:MGI:6096505]	NA	1.64521	-0.817588	0.853712	-0.957687	0.338221	NA	1.64521	-0.933818	0.874079	-1.06835	0.285365	NA
Gm35769	15	24849758	24907294	37.83	lncRNA	predicted gene, 35769 [Source:MGI Symbol;Acc:MGI:5594928]	NA	0.863825	-0.976859	1.38636	-0.70462	0.481047	NA	0.863825	-0.933239	1.38879	-0.671979	0.501597	NA
Gm45330	17	49037427	49045774	48.48	lncRNA	predicted gene 45330 [Source:MGI Symbol;Acc:MGI:5791166]	NA	1.76367	-0.44433	0.945325	-0.470028	0.638335	NA	1.76367	-0.932757	0.987641	-0.94443	0.34495	NA
3110080O07Rik	3	51736806	51737826	45.25	TEC	RIKEN cDNA 3110080O07 gene [Source:MGI Symbol;Acc:MGI:1920491]	NA	1.65997	-0.988675	0.845297	-1.16962	0.242155	NA	1.65997	-0.930206	0.84611	-1.09939	0.271597	NA
C530043K16Rik	5	66749805	66752913	49.12	TEC	RIKEN cDNA C530043K16 gene [Source:MGI Symbol;Acc:MGI:2444587]	NA	0.810337	0.87744	1.17329	0.747845	0.454554	NA	0.810337	-0.930202	1.34396	-0.692136	0.488852	NA
Gm47138	12	99332803	99336172	49.97	TEC	predicted gene, 47138 [Source:MGI Symbol;Acc:MGI:6095896]	NA	0.651967	-0.513821	1.35749	-0.378508	0.705053	NA	0.651967	-0.929811	1.36344	-0.681957	0.495266	NA
Gm26575	18	5572824	5575055	40.68	lncRNA	predicted gene, 26575 [Source:MGI Symbol;Acc:MGI:5477069]	NA	4.79094	-0.806979	0.499187	-1.61659	0.105967	NA	4.79094	-0.929731	0.51074	-1.82036	0.068704	NA
Tspan8	10	115652737	115685798	40.48	protein_coding	tetraspanin 8 [Source:MGI Symbol;Acc:MGI:2384918]	216350	4.21905	0.0472091	0.688754	0.0685428	0.945354	NA	4.21905	-0.927568	0.737689	-1.2574	0.20861	NA
Gm14021	2	121531246	121532206	48.07	processed_pseudogene	predicted gene 14021 [Source:MGI Symbol;Acc:MGI:3651447]	NA	0.582463	-0.496387	1.61934	-0.306537	0.759196	NA	0.582463	-0.927191	1.62574	-0.570319	0.568461	NA
Gm47622	10	52978639	52981049	41.31	lncRNA	predicted gene, 47622 [Source:MGI Symbol;Acc:MGI:6096686]	NA	1.46904	-1.19594	1.03751	-1.1527	0.249035	NA	1.46904	-0.927158	1.01585	-0.912696	0.361402	NA
Gm6316	12	69967246	69968265	55	processed_pseudogene	predicted pseudogene 6316 [Source:MGI Symbol;Acc:MGI:3646088]	NA	0.69484	0.472607	1.42061	0.33268	0.739376	NA	0.69484	-0.926992	1.53664	-0.60326	0.546336	NA
Gm44929	7	144318500	144324308	49.22	lncRNA	predicted gene 44929 [Source:MGI Symbol;Acc:MGI:5753505]	NA	1.26122	-1.20517	0.932247	-1.29276	0.196096	NA	1.26122	-0.926411	0.906217	-1.02228	0.306646	NA
Spata25	2	164668309	164670457	53.75	protein_coding	spermatogenesis associated 25 [Source:MGI Symbol;Acc:MGI:1922892]	75642	1.90328	-1.55055	0.861094	-1.80068	0.0717541	NA	1.90328	-0.925827	0.794278	-1.16562	0.243768	NA
Gm38569	7	25283649	25294201	43.49	lncRNA	predicted gene, 38569 [Source:MGI Symbol;Acc:MGI:5621454]	NA	4.7615	-0.464345	0.462485	-1.00402	0.315368	NA	4.7615	-0.925609	0.497493	-1.86055	0.0628081	NA
Mir423	11	76968890	76968998	51.38	miRNA	microRNA 423 [Source:MGI Symbol;Acc:MGI:3629888]	751519	0.765757	1.05954	1.30585	0.811382	0.417147	NA	0.765757	-0.925231	1.47148	-0.628775	0.529496	NA
Gm24400	19	43845684	43845790	42.06	snRNA	predicted gene, 24400 [Source:MGI Symbol;Acc:MGI:5454177]	115489076	0.989346	0.275189	1.11917	0.245887	0.805769	NA	0.989346	-0.923585	1.24556	-0.741503	0.458389	NA
Gm19590	5	75993695	75996305	41.44	lncRNA	predicted gene, 19590 [Source:MGI Symbol;Acc:MGI:5011775]	NA	6.2907	-0.237664	0.414076	-0.573961	0.565994	NA	6.2907	-0.923522	0.454282	-2.03293	0.0420598	NA
Gm44723	7	83028350	83032349	40.53	TEC	predicted gene 44723 [Source:MGI Symbol;Acc:MGI:5753299]	NA	3.18542	0.112832	0.637466	0.177	0.859508	NA	3.18542	-0.922322	0.709359	-1.30022	0.193526	NA
Xirp1	9	119842821	119852664	55.12	protein_coding	xin actin-binding repeat containing 1 [Source:MGI Symbol;Acc:MGI:1333878]	22437	1.64648	0.758779	0.78221	0.970044	0.332025	NA	1.64648	-0.922307	0.951079	-0.969748	0.332172	NA
Gm28626	1	86230917	86231781	65.55	lncRNA	predicted gene 28626 [Source:MGI Symbol;Acc:MGI:5579332]	NA	5.80591	-0.171938	0.417116	-0.412208	0.680187	NA	5.80591	-0.922232	0.4653	-1.98202	0.0474772	NA
	16	10961989	10962045	73.68	miRNA		NA	0.917079	-2.45021	1.11541	-2.1967	0.028042	NA	0.917079	-0.92178	0.949389	-0.970919	0.331588	NA
Gm3227	18	25730547	25736890	49.81	lncRNA	predicted gene 3227 [Source:MGI Symbol;Acc:MGI:3781405]	NA	0.676046	-0.514903	1.38223	-0.372516	0.709508	NA	0.676046	-0.921384	1.38699	-0.664303	0.506496	NA
Il1rn	2	24226865	24241506	42.77	protein_coding	interleukin 1 receptor antagonist [Source:MGI Symbol;Acc:MGI:96547]	16181	1.18834	-1.23694	1.07274	-1.15307	0.248882	NA	1.18834	-0.921274	1.03409	-0.890905	0.37298	NA
Gm38948	7	15705808	15718579	52.49	lncRNA	predicted gene, 38948 [Source:MGI Symbol;Acc:MGI:5621833]	NA	0.458675	-0.106262	1.42476	-0.0745824	0.940547	NA	0.458675	-0.921187	1.48261	-0.621327	0.534384	NA
Misp3	8	84736851	84738800	61.28	protein_coding	MISP family member 3 [Source:MGI Symbol;Acc:MGI:1917384]	70134	1.37977	-0.410779	0.904736	-0.454032	0.649806	NA	1.37977	-0.92113	0.965475	-0.95407	0.340048	NA
Mgst2	3	51567781	51590098	46.59	protein_coding	microsomal glutathione S-transferase 2 [Source:MGI Symbol;Acc:MGI:2448481]	211666	1.7355	-0.0847231	0.695416	-0.121831	0.903033	NA	1.7355	-0.921029	0.788398	-1.16823	0.242714	NA
Gm12130	11	38384157	38410840	36.15	lncRNA	predicted gene 12130 [Source:MGI Symbol;Acc:MGI:3651512]	NA	1.64555	-0.592249	0.971686	-0.609506	0.542189	NA	1.64555	-0.920014	1.00854	-0.912223	0.361651	NA
Gm15789	1	66823072	66825604	37.31	processed_pseudogene	predicted gene 15789 [Source:MGI Symbol;Acc:MGI:3783231]	NA	1.42958	-0.365202	0.881185	-0.414444	0.678549	NA	1.42958	-0.919621	0.949488	-0.968544	0.332773	NA
Gm31135	8	8094577	8534730	41.31	lncRNA	predicted gene, 31135 [Source:MGI Symbol;Acc:MGI:5590294]	NA	2.73145	-0.357219	0.602888	-0.592514	0.553507	NA	2.73145	-0.919582	0.656035	-1.40173	0.160997	NA
Gm5527	1	52623677	52624318	46.73	processed_pseudogene	predicted gene 5527 [Source:MGI Symbol;Acc:MGI:3646585]	NA	1.03845	-0.26239	0.962125	-0.272719	0.785069	NA	1.03845	-0.919298	1.04554	-0.879254	0.379264	NA
Ctla4	1	60926159	60954991	41.6	protein_coding	cytotoxic T-lymphocyte-associated protein 4 [Source:MGI Symbol;Acc:MGI:88556]	12477	0.469257	-2.36296	1.86497	-1.26702	0.205148	NA	0.469257	-0.918726	1.86056	-0.49379	0.621455	NA
Gm4409	6	79903397	80000139	38.62	lncRNA	predicted gene 4409 [Source:MGI Symbol;Acc:MGI:3782594]	NA	0.577822	-0.0794284	1.39788	-0.0568206	0.954688	NA	0.577822	-0.918397	1.45978	-0.629132	0.529262	NA
Gm8557	12	87467281	87467755	48.63	processed_pseudogene	predicted gene 8557 [Source:MGI Symbol;Acc:MGI:3649080]	NA	1.49412	1.71276	1.54147	1.11112	0.266516	NA	1.49412	-0.918312	1.71484	-0.535509	0.592298	NA
5330439M10Rik	10	117948422	117959999	44.96	lncRNA	RIKEN cDNA 5330439M10 gene [Source:MGI Symbol;Acc:MGI:1925487]	NA	0.449101	-0.043613	2.0932	-0.0208356	0.983377	NA	0.449101	-0.918099	2.13785	-0.429451	0.667595	NA
Gm42996	5	132233908	132235543	41.5	TEC	predicted gene 42996 [Source:MGI Symbol;Acc:MGI:5663133]	NA	0.669096	-0.542993	1.35328	-0.401243	0.688241	NA	0.669096	-0.91795	1.4068	-0.65251	0.514072	NA
6530401F13Rik	12	81579742	81604232	40.29	lncRNA	RIKEN cDNA 6530401F13 gene [Source:MGI Symbol;Acc:MGI:1923491]	NA	4.44562	0.0937785	0.563407	0.166449	0.867804	NA	4.44562	-0.917199	0.623099	-1.472	0.141022	NA
Obox4-ps2	7	14263550	14263991	40.27	unprocessed_pseudogene	oocyte specific homeobox 4, pseudogene 2 [Source:MGI Symbol;Acc:MGI:5521015]	NA	0.570478	-0.105123	1.45309	-0.0723447	0.942328	NA	0.570478	-0.916587	1.50942	-0.607246	0.543688	NA
Pax7	4	139464373	139560839	52.15	protein_coding	paired box 7 [Source:MGI Symbol;Acc:MGI:97491]	18509	77.6358	-0.90358	0.626726	-1.44175	0.149374	0.392905	77.6358	-0.916331	0.626999	-1.46146	0.14389	0.674342
Gm43869	6	45278037	45279441	39.07	TEC	predicted gene, 43869 [Source:MGI Symbol;Acc:MGI:5690261]	NA	0.618086	0.511569	1.30052	0.393358	0.694055	NA	0.618086	-0.916134	1.42875	-0.641212	0.521385	NA
Mir181c	8	84905502	84905590	58.43	miRNA	microRNA 181c [Source:MGI Symbol;Acc:MGI:3618737]	723819	1.486	-0.0826666	0.867939	-0.0952447	0.92412	NA	1.486	-0.915244	0.956676	-0.956691	0.338723	NA
Pabpc1l2b	X	102057304	102057993	60.72	processed_pseudogene	poly(A) binding protein, cytoplasmic 1-like 2B [Source:MGI Symbol;Acc:MGI:3644774]	NA	1.73705	-0.168775	0.99879	-0.168979	0.865813	NA	1.73705	-0.914577	1.10645	-0.82659	0.408469	NA
Gm19437	19	42734210	42738021	49.87	lncRNA	predicted gene, 19437 [Source:MGI Symbol;Acc:MGI:5011622]	NA	0.457355	-1.46126	1.58413	-0.922437	0.356301	NA	0.457355	-0.914041	1.58413	-0.576998	0.563941	NA
Gm5789	12	88033313	88034177	43.01	processed_pseudogene	predicted gene 5789 [Source:MGI Symbol;Acc:MGI:3779516]	NA	0.659931	-0.937096	1.53051	-0.612277	0.540355	NA	0.659931	-0.913436	1.53109	-0.596594	0.550779	NA
2200002D01Rik	7	28945986	28947891	58.66	protein_coding	RIKEN cDNA 2200002D01 gene [Source:MGI Symbol;Acc:MGI:1919525]	72275	3.71365	-0.662632	0.544288	-1.21743	0.223441	NA	3.71365	-0.912944	0.567193	-1.60958	0.107489	NA
4833421K07Rik	7	54738345	54739735	40.69	TEC	RIKEN cDNA 4833421K07 gene [Source:MGI Symbol;Acc:MGI:1921844]	NA	1.00102	-0.741898	1.09606	-0.67688	0.498482	NA	1.00102	-0.912287	1.12383	-0.811765	0.416926	NA
Gm43237	5	62769758	62770801	41.48	TEC	predicted gene 43237 [Source:MGI Symbol;Acc:MGI:5663374]	NA	2.21731	0.0758287	0.705598	0.107467	0.914418	NA	2.21731	-0.911944	0.780397	-1.16856	0.242579	NA
Gm45709	8	125624633	125626869	54.67	lncRNA	predicted gene 45709 [Source:MGI Symbol;Acc:MGI:5804824]	NA	0.612297	-0.978012	1.5317	-0.638516	0.523138	NA	0.612297	-0.911693	1.5317	-0.595216	0.551699	NA
Gm13525	2	49570511	49570988	47.28	processed_pseudogene	predicted gene 13525 [Source:MGI Symbol;Acc:MGI:3650225]	NA	1.2076	-1.25773	1.14598	-1.09751	0.272419	NA	1.2076	-0.911657	1.10592	-0.824343	0.409745	NA
5530401A14Rik	11	81751499	81785408	43.25	protein_coding	RIKEN cDNA 5530401A14 gene [Source:MGI Symbol;Acc:MGI:1918638]	NA	0.568218	-0.100599	1.39623	-0.0720503	0.942562	NA	0.568218	-0.911289	1.4547	-0.626446	0.531022	NA
7SK	2	130547248	130547616	47.15	misc_RNA	7SK RNA [Source:RFAM;Acc:RF00100]	NA	1.04986	-1.58677	1.24566	-1.27384	0.202719	NA	1.04986	-0.910438	1.17239	-0.776568	0.437413	NA
Gata3	2	9861889	9894845	48.26	protein_coding	GATA binding protein 3 [Source:MGI Symbol;Acc:MGI:95663]	14462	221.522	-0.942658	0.408035	-2.31024	0.0208749	0.131699	221.522	-0.91009	0.408097	-2.23008	0.025742	0.370155
Zdhhc19	16	32315083	32380784	47.79	protein_coding	zinc finger, DHHC domain containing 19 [Source:MGI Symbol;Acc:MGI:2682948]	245308	1.75508	-0.775613	0.834115	-0.929863	0.352442	NA	1.75508	-0.910055	0.856887	-1.06205	0.288214	NA
Gm4735	2	80667485	80668786	55.61	processed_pseudogene	predicted gene 4735 [Source:MGI Symbol;Acc:MGI:3645521]	NA	9.56215	0.0320003	0.335643	0.0953404	0.924044	NA	9.56215	-0.909434	0.377713	-2.40774	0.0160516	NA
Gm38071	16	77213512	77216889	34.64	TEC	predicted gene, 38071 [Source:MGI Symbol;Acc:MGI:5611299]	NA	6.14391	-0.882205	0.426708	-2.06747	0.0386901	NA	6.14391	-0.9093	0.432053	-2.1046	0.0353257	NA
Cd226	18	89195091	89290353	36.84	protein_coding	CD226 antigen [Source:MGI Symbol;Acc:MGI:3039602]	225825	0.409169	-0.467866	1.90399	-0.245729	0.805892	NA	0.409169	-0.909098	1.91048	-0.475847	0.634183	NA
Nfe2	15	103156639	103166830	47.6	protein_coding	nuclear factor, erythroid derived 2 [Source:MGI Symbol;Acc:MGI:97308]	18022	4.6485	0.100931	0.541405	0.186424	0.852112	NA	4.6485	-0.909023	0.595103	-1.5275	0.126635	NA
Tm4sf19	16	32219324	32227045	47.77	protein_coding	transmembrane 4 L six family member 19 [Source:MGI Symbol;Acc:MGI:3645933]	277203	0.552613	-0.000553739	1.57317	-0.00035199	0.999719	NA	0.552613	-0.907375	1.63562	-0.554757	0.579061	NA
LOC102637012	7	46707101	46724435	47.64	unitary_pseudogene	immunoglobulin superfamily member 22-like [Source:MGI Symbol;Acc:MGI:5593086]	NA	0.782523	-2.30613	1.29841	-1.77612	0.0757135	NA	0.782523	-0.906794	1.23614	-0.733567	0.463213	NA
Gm48890	13	9378666	9380283	39.18	TEC	predicted gene, 48890 [Source:MGI Symbol;Acc:MGI:6098652]	NA	4.53752	-0.357445	0.570672	-0.626358	0.53108	NA	4.53752	-0.90672	0.604509	-1.49993	0.133633	NA
Gm42767	5	49231618	49232249	38.45	TEC	predicted gene 42767 [Source:MGI Symbol;Acc:MGI:5662904]	NA	0.441923	-0.97262	1.89634	-0.512893	0.608026	NA	0.441923	-0.906301	1.89635	-0.477919	0.632708	NA
Clec4f	6	83621524	83633169	48.64	protein_coding	C-type lectin domain family 4, member f [Source:MGI Symbol;Acc:MGI:1859834]	51811	0.649775	0.484741	1.21847	0.397828	0.690757	NA	0.649775	-0.905913	1.35123	-0.670434	0.502581	NA
Gm37552	1	136180409	136183584	46.16	lncRNA	predicted gene, 37552 [Source:MGI Symbol;Acc:MGI:5610780]	NA	0.656377	0.537306	1.59796	0.336244	0.736687	NA	0.656377	-0.905772	1.70496	-0.531255	0.595242	NA
Atp2a1	7	126045030	126062280	51.83	protein_coding	ATPase, Ca++ transporting, cardiac muscle, fast twitch 1 [Source:MGI Symbol;Acc:MGI:105058]	11937	5.78861	-1.32741	0.651213	-2.03836	0.0415139	NA	5.78861	-0.905381	0.635149	-1.42546	0.154024	NA
Gm43714	3	88592331	88593704	56.48	lncRNA	predicted gene 43714 [Source:MGI Symbol;Acc:MGI:5663851]	NA	4.7027	-0.449003	0.555702	-0.807992	0.419095	NA	4.7027	-0.904316	0.583354	-1.5502	0.121093	NA
Glrp1	1	88427593	88437788	46.07	protein_coding	glutamine repeat protein 1 [Source:MGI Symbol;Acc:MGI:108038]	14659	1.39054	-0.773432	0.945395	-0.818105	0.413297	NA	1.39054	-0.903956	0.968039	-0.933801	0.350406	NA
Ptpn20	14	33311164	33362711	39.23	protein_coding	protein tyrosine phosphatase, non-receptor type 20 [Source:MGI Symbol;Acc:MGI:1196295]	19256	6.12116	-0.106209	0.388101	-0.273663	0.784344	NA	6.12116	-0.903811	0.439305	-2.05736	0.0396512	NA
Gm41031	13	97932670	97962393	43.49	lncRNA	predicted gene, 41031 [Source:MGI Symbol;Acc:MGI:5623916]	NA	0.810558	-0.37792	1.11405	-0.33923	0.734437	NA	0.810558	-0.903784	1.19037	-0.759247	0.447705	NA
Gm17111	12	110631326	110631842	53.97	lncRNA	predicted gene 17111 [Source:MGI Symbol;Acc:MGI:4937938]	NA	0.446398	-2.44173	2.06688	-1.18136	0.237459	NA	0.446398	-0.903534	2.06011	-0.438585	0.660962	NA
Gm43788	5	118740781	118743197	40.13	TEC	predicted gene 43788 [Source:MGI Symbol;Acc:MGI:5663925]	NA	0.733845	0.274903	1.37534	0.19988	0.841574	NA	0.733845	-0.90322	1.47534	-0.612211	0.540398	NA
Apof	10	128103866	128106022	49.56	protein_coding	apolipoprotein F [Source:MGI Symbol;Acc:MGI:104539]	103161	0.76492	0.69858	1.34771	0.518345	0.604218	NA	0.76492	-0.902737	1.485	-0.607905	0.543251	NA
Gm37521	1	89753203	89755247	44.79	TEC	predicted gene, 37521 [Source:MGI Symbol;Acc:MGI:5610749]	NA	1.06834	0.374492	0.963085	0.388846	0.69739	NA	1.06834	-0.902671	1.11779	-0.807548	0.419351	NA
Gm6851	7	39840361	39840755	46.33	processed_pseudogene	predicted pseudogene 6851 [Source:MGI Symbol;Acc:MGI:3643618]	NA	3.23262	-0.796344	0.650267	-1.22464	0.22071	NA	3.23262	-0.90218	0.662137	-1.36253	0.173031	NA
Gm49476	15	81741942	81742506	63.19	lncRNA	predicted gene, 49476 [Source:MGI Symbol;Acc:MGI:6155145]	NA	3.01831	-0.752433	0.611504	-1.23046	0.218524	NA	3.01831	-0.902177	0.62938	-1.43344	0.151732	NA
1500032F14Rik	19	4304059	4307679	46.98	lncRNA	RIKEN cDNA 1500032F14 gene [Source:MGI Symbol;Acc:MGI:1925555]	NA	2.02527	-0.639543	0.708134	-0.903138	0.366453	NA	2.02527	-0.902026	0.741124	-1.21711	0.223564	NA
Gm9347	7	136412638	136414244	56.81	processed_pseudogene	predicted gene 9347 [Source:MGI Symbol;Acc:MGI:3648409]	NA	0.637664	0.217415	1.29804	0.167496	0.86698	NA	0.637664	-0.9019	1.39753	-0.645352	0.518699	NA
Gm5915	8	106386966	106387419	53.74	processed_pseudogene	predicted pseudogene 5915 [Source:MGI Symbol;Acc:MGI:3642938]	NA	0.799162	-2.32699	1.24229	-1.87315	0.061048	NA	0.799162	-0.901806	1.17292	-0.768858	0.441977	NA
Gm16998	10	53952018	53957177	38.99	lncRNA	predicted gene, 16998 [Source:MGI Symbol;Acc:MGI:4439922]	100502920	4.87242	-0.169684	0.480515	-0.353129	0.723992	NA	4.87242	-0.901652	0.529618	-1.70246	0.0886698	NA
Trp53-ps	17	54726708	54727869	54.04	processed_pseudogene	transformation related protein 53, pseudogene [Source:MGI Symbol;Acc:MGI:98835]	NA	0.850387	-1.90656	1.41528	-1.34713	0.177939	NA	0.850387	-0.901552	1.29875	-0.694168	0.487577	NA
Gm25612	1	134433076	134433201	50	snoRNA	predicted gene, 25612 [Source:MGI Symbol;Acc:MGI:5455389]	115485771	1.07503	-0.969695	1.00488	-0.96499	0.33455	NA	1.07503	-0.901158	1.00439	-0.89722	0.369602	NA
Mir3475	X	139211697	139211761	47.69	miRNA	microRNA 3475 [Source:MGI Symbol;Acc:MGI:4441442]	100499512	0.446468	-1.44762	1.70792	-0.847592	0.396665	NA	0.446468	-0.900402	1.70792	-0.527191	0.598061	NA
Gm47017	10	49065090	49068461	34.58	TEC	predicted gene, 47017 [Source:MGI Symbol;Acc:MGI:6095701]	NA	2.97861	-1.18053	0.668811	-1.76511	0.0775451	NA	2.97861	-0.898811	0.650556	-1.3816	0.167093	NA
Lif	11	4207557	4222514	55.19	protein_coding	leukemia inhibitory factor [Source:MGI Symbol;Acc:MGI:96787]	16878	2.64144	-0.793755	0.725801	-1.09363	0.274119	NA	2.64144	-0.898557	0.738678	-1.21644	0.223818	NA
Gm10849	2	14608801	14609422	69.45	pseudogene	predicted gene 10849 [Source:MGI Symbol;Acc:MGI:3708655]	NA	4.26374	-0.496377	0.512539	-0.968468	0.332811	NA	4.26374	-0.897723	0.541553	-1.65768	0.0973811	NA
Gm8276	3	59338958	59340769	46.14	processed_pseudogene	predicted gene 8276 [Source:MGI Symbol;Acc:MGI:3648019]	NA	0.934831	-0.70553	1.01217	-0.697049	0.485772	NA	0.934831	-0.897386	1.04499	-0.858747	0.39048	NA
Gm37363	1	3445779	3448011	36.99	TEC	predicted gene, 37363 [Source:MGI Symbol;Acc:MGI:5610591]	NA	0.763227	-1.3854	1.28587	-1.07741	0.281299	NA	0.763227	-0.897096	1.22207	-0.734077	0.462902	NA
Gm14137	2	119004990	119008056	53.31	protein_coding	predicted gene 14137 [Source:MGI Symbol;Acc:MGI:3651144]	623781	1.51466	0.715265	0.772882	0.925452	0.354731	NA	1.51466	-0.896607	0.940335	-0.953497	0.340338	NA
Aldh1a1	19	20470079	20620829	38.5	protein_coding	aldehyde dehydrogenase family 1, subfamily A1 [Source:MGI Symbol;Acc:MGI:1353450]	11668	174.287	-0.683377	0.456627	-1.49658	0.134504	0.370561	174.287	-0.89625	0.457164	-1.96045	0.0499428	0.472844
Gm13629	2	66271224	66376370	37.61	lncRNA	predicted gene 13629 [Source:MGI Symbol;Acc:MGI:3650683]	NA	1.6338	-0.0771983	0.777381	-0.0993056	0.920896	NA	1.6338	-0.896078	0.86023	-1.04167	0.297564	NA
Gm33255	16	88164790	88178584	39.74	lncRNA	predicted gene, 33255 [Source:MGI Symbol;Acc:MGI:5592414]	102636085	0.443768	-0.0961696	1.42707	-0.0673895	0.946272	NA	0.443768	-0.89546	1.4829	-0.603857	0.545939	NA
Gm45828	6	91686387	91688222	50.87	TEC	predicted gene 45828 [Source:MGI Symbol;Acc:MGI:5804943]	NA	1.03306	-0.350155	1.05087	-0.333205	0.738979	NA	1.03306	-0.895087	1.1344	-0.789039	0.430089	NA
Mia	7	26879167	26880582	48.87	protein_coding	melanoma inhibitory activity [Source:MGI Symbol;Acc:MGI:109615]	12587	1.16141	-1.56074	1.14979	-1.35741	0.174651	NA	1.16141	-0.894685	1.06954	-0.836516	0.402865	NA
H2ac11	13	22226630	22227114	64.33	protein_coding	H2A clustered histone 11 [Source:MGI Symbol;Acc:MGI:2448293]	319167	5.07114	-1.78177	0.509862	-3.4946	0.000474766	NA	5.07114	-0.894607	0.450859	-1.98423	0.0472303	NA
Gm29398	1	149289002	149325699	38.32	lncRNA	predicted gene 29398 [Source:MGI Symbol;Acc:MGI:5580104]	NA	3.60041	-0.933046	0.583881	-1.59801	0.110041	NA	3.60041	-0.894484	0.585862	-1.52678	0.126815	NA
Gm21057	7	79712458	79725015	52.68	lncRNA	predicted gene, 21057 [Source:MGI Symbol;Acc:MGI:5434414]	100859962	0.53406	-0.960343	1.58615	-0.605455	0.544876	NA	0.53406	-0.894023	1.58616	-0.563642	0.572998	NA
Gm37551	1	123755028	123757888	38.59	TEC	predicted gene, 37551 [Source:MGI Symbol;Acc:MGI:5610779]	NA	1.93627	0.954001	0.744919	1.28068	0.200307	NA	1.93627	-0.893596	0.927811	-0.963123	0.335486	NA
Gm37618	1	33652839	33655913	41.27	TEC	predicted gene, 37618 [Source:MGI Symbol;Acc:MGI:5610846]	NA	0.760302	-0.959915	1.31943	-0.72752	0.466907	NA	0.760302	-0.893596	1.31944	-0.677255	0.498244	NA
Gm42869	3	100532218	100534338	34.23	lncRNA	predicted gene 42869 [Source:MGI Symbol;Acc:MGI:5663006]	NA	2.77067	-0.019326	0.616392	-0.0313534	0.974988	NA	2.77067	-0.893045	0.686286	-1.30127	0.193165	NA
Gm29805	16	92173959	92179571	49.28	lncRNA	predicted gene, 29805 [Source:MGI Symbol;Acc:MGI:5588964]	101056236	0.741701	-0.638174	1.17209	-0.544473	0.586116	NA	0.741701	-0.892873	1.21526	-0.73472	0.46251	NA
Gm23217	15	72127199	72127305	45.79	snRNA	predicted gene, 23217 [Source:MGI Symbol;Acc:MGI:5452994]	115488579	0.878764	-2.16551	1.24697	-1.73662	0.0824542	NA	0.878764	-0.892527	1.13157	-0.78875	0.430258	NA
Gm45176	7	90781049	90785144	38.04	TEC	predicted gene 45176 [Source:MGI Symbol;Acc:MGI:5753752]	NA	1.35455	0.639706	0.858824	0.744862	0.456355	NA	1.35455	-0.891875	1.04459	-0.853805	0.393213	NA
Gm14270	2	170126955	170127800	51.42	processed_pseudogene	predicted gene 14270 [Source:MGI Symbol;Acc:MGI:3649849]	NA	2.52508	-0.379532	0.634586	-0.598079	0.549787	NA	2.52508	-0.891542	0.686506	-1.29867	0.194058	NA
Eprn	13	73492784	73495503	43.71	lncRNA	ephemeron, early developmental lncRNA [Source:MGI Symbol;Acc:MGI:3583897]	432777	1.14767	-1.23357	1.03856	-1.18777	0.234922	NA	1.14767	-0.890683	1.00323	-0.887819	0.374638	NA
4933417E11Rik	1	71998157	72044354	42.56	lncRNA	RIKEN cDNA 4933417E11 gene [Source:MGI Symbol;Acc:MGI:1918384]	71134	1.0832	-0.4904	1.00549	-0.487725	0.625745	NA	1.0832	-0.890626	1.06107	-0.839364	0.401265	NA
H2ac14	13	21905627	21905978	70.45	unprocessed_pseudogene	H2A clustered histone 14 [Source:MGI Symbol;Acc:MGI:2448312]	NA	2.92382	0.151476	0.650579	0.232833	0.815891	NA	2.92382	-0.889514	0.719612	-1.2361	0.216421	NA
U6	2	71325615	71325718	42.31	snRNA	U6 spliceosomal RNA [Source:RFAM;Acc:RF00026]	NA	0.525472	-0.0753853	1.54682	-0.0487356	0.96113	NA	0.525472	-0.889282	1.6001	-0.555767	0.57837	NA
Gm30094	18	65996404	66027826	45.51	lncRNA	predicted gene, 30094 [Source:MGI Symbol;Acc:MGI:5589253]	102631870	0.452641	-0.06443	1.65679	-0.0388884	0.968979	NA	0.452641	-0.889276	1.70777	-0.520723	0.602559	NA
Gm19726	6	101123201	101123440	50	processed_pseudogene	predicted gene, 19726 [Source:MGI Symbol;Acc:MGI:5011911]	NA	1.00421	-1.31863	1.07443	-1.22728	0.219717	NA	1.00421	-0.888503	1.01795	-0.872834	0.382754	NA
Ct55	X	52726793	52740408	41.8	protein_coding	cancer/testis antigen 55 [Source:MGI Symbol;Acc:MGI:1922263]	75013	2.98485	-0.362718	0.613453	-0.591273	0.554338	NA	2.98485	-0.888381	0.659261	-1.34754	0.177806	NA
1700123O21Rik	16	5793449	5816360	42.9	lncRNA	RIKEN cDNA 1700123O21 gene [Source:MGI Symbol;Acc:MGI:1915488]	68238	2.90125	-1.68225	0.649727	-2.58916	0.00962101	NA	2.90125	-0.888021	0.575336	-1.54348	0.122714	NA
Best3	10	116822219	116860945	45.87	protein_coding	bestrophin 3 [Source:MGI Symbol;Acc:MGI:3580298]	382427	4.90735	-0.305336	0.464932	-0.656733	0.511353	NA	4.90735	-0.887951	0.508301	-1.7469	0.0806548	NA
Gm10484	5	5220394	5225152	38.08	lncRNA	predicted gene 10484 [Source:MGI Symbol;Acc:MGI:3642756]	NA	1.02646	-0.458229	1.07271	-0.427171	0.669254	NA	1.02646	-0.887778	1.12831	-0.786822	0.431386	NA
Gm8587	12	88055904	88056746	54.92	processed_pseudogene	predicted pseudogene 8587 [Source:MGI Symbol;Acc:MGI:3646799]	NA	0.604611	0.50889	1.25677	0.404919	0.685537	NA	0.604611	-0.887608	1.38636	-0.640241	0.522016	NA
Gm33682	12	108728286	108729170	47.57	lncRNA	predicted gene, 33682 [Source:MGI Symbol;Acc:MGI:5592841]	NA	0.645524	0.529685	1.16732	0.453763	0.65	NA	0.645524	-0.886705	1.30771	-0.678061	0.497733	NA
Gpr179	11	97222935	97242903	52.87	protein_coding	G protein-coupled receptor 179 [Source:MGI Symbol;Acc:MGI:2443409]	217143	55.3399	-0.232843	0.252947	-0.920522	0.3573	0.628083	55.3399	-0.886641	0.26012	-3.40859	0.000653005	0.0771216
Gm40608	10	21053526	21065081	43.1	lncRNA	predicted gene, 40608 [Source:MGI Symbol;Acc:MGI:5623493]	NA	0.463515	-0.95295	1.73422	-0.549498	0.582664	NA	0.463515	-0.88663	1.73423	-0.511254	0.609173	NA
1810013D15Rik	3	157630857	157643992	43.11	lncRNA	RIKEN cDNA 1810013D15 gene [Source:MGI Symbol;Acc:MGI:1916292]	69042	2.75885	0.0564413	0.631641	0.0893566	0.928799	NA	2.75885	-0.886567	0.717442	-1.23573	0.216558	NA
Gm47154	9	14719070	14719336	52.06	processed_pseudogene	predicted gene, 47154 [Source:MGI Symbol;Acc:MGI:6095923]	NA	0.450123	-0.951955	1.58593	-0.600252	0.548338	NA	0.450123	-0.885635	1.58593	-0.558432	0.576549	NA
Olfr316	11	58643560	58650497	41.28	protein_coding	olfactory receptor 316 [Source:MGI Symbol;Acc:MGI:3030150]	258064	0.929483	1.08552	1.28203	0.846718	0.397152	NA	0.929483	-0.885094	1.44959	-0.610582	0.541476	NA
Gm37212	1	160397731	160401380	35.23	TEC	predicted gene, 37212 [Source:MGI Symbol;Acc:MGI:5610440]	NA	3.98338	0.164353	0.508011	0.323523	0.746299	NA	3.98338	-0.884667	0.581978	-1.5201	0.128485	NA
5730408A14Rik	1	175206419	175208242	39.58	TEC	RIKEN cDNA 5730408A14 gene [Source:MGI Symbol;Acc:MGI:1917766]	NA	1.93522	0.29578	0.760776	0.388787	0.697434	NA	1.93522	-0.883868	0.864562	-1.02233	0.306624	NA
Gm6612	15	80836706	80837100	55.19	processed_pseudogene	predicted gene 6612 [Source:MGI Symbol;Acc:MGI:3648604]	NA	0.475516	-0.0543537	1.36562	-0.0398014	0.968251	NA	0.475516	-0.883853	1.42775	-0.619051	0.535883	NA
Gm47171	9	123473259	123476052	40.84	TEC	predicted gene, 47171 [Source:MGI Symbol;Acc:MGI:6095951]	NA	9.60142	-0.228772	0.369892	-0.618483	0.536257	NA	9.60142	-0.883011	0.398677	-2.21485	0.0267703	NA
Bnc2	4	84193332	84593512	39.86	protein_coding	basonuclin 2 [Source:MGI Symbol;Acc:MGI:2443805]	242509	77.0852	-0.896758	0.248243	-3.61242	0.000303354	0.0148409	77.0852	-0.882874	0.248671	-3.55037	0.000384692	0.0598042
Adgrf1	17	43581220	43635628	43.33	protein_coding	adhesion G protein-coupled receptor F1 [Source:MGI Symbol;Acc:MGI:1924846]	77596	0.738008	-0.96421	1.45501	-0.662682	0.507534	NA	0.738008	-0.882842	1.45328	-0.607484	0.54353	NA
Gm6402	17	30614594	30615007	51.21	processed_pseudogene	predicted pseudogene 6402 [Source:MGI Symbol;Acc:MGI:3645740]	NA	3.45252	-0.669142	0.553987	-1.20787	0.227099	NA	3.45252	-0.882331	0.576959	-1.52928	0.126196	NA
A830035O19Rik	9	45865399	45867296	59.17	lncRNA	RIKEN cDNA A830035O19 gene [Source:MGI Symbol;Acc:MGI:3704334]	100101457	7.76669	-0.407023	0.353704	-1.15074	0.249838	NA	7.76669	-0.882072	0.380004	-2.32122	0.0202752	NA
Gm48161	13	30554342	30561166	45.61	lncRNA	predicted gene, 48161 [Source:MGI Symbol;Acc:MGI:6097531]	NA	2.13492	-0.0450113	0.75419	-0.0596817	0.952409	NA	2.13492	-0.881446	0.830617	-1.0612	0.288601	NA
4933416I08Rik	X	52576568	52610946	46.64	protein_coding	RIKEN cDNA 4933416I08 gene [Source:MGI Symbol;Acc:MGI:1918409]	71159	2.55083	0.463087	0.668631	0.692589	0.488568	NA	2.55083	-0.880914	0.780705	-1.12836	0.259169	NA
Gm43314	3	157600598	157602828	41.19	TEC	predicted gene 43314 [Source:MGI Symbol;Acc:MGI:5663451]	NA	0.992696	-0.475992	1.16022	-0.410261	0.681614	NA	0.992696	-0.88065	1.20811	-0.72895	0.466033	NA
Epcam	17	87943407	87958557	46.31	protein_coding	epithelial cell adhesion molecule [Source:MGI Symbol;Acc:MGI:106653]	17075	33.9369	-1.20324	0.419629	-2.86738	0.00413884	0.054129	33.9369	-0.880575	0.416914	-2.11213	0.0346755	0.412444
Snora5c	11	6570319	6570454	53.68	snoRNA	small nucleolar RNA, H/ACA box 5C [Source:MGI Symbol;Acc:MGI:3819509]	NA	0.400513	-0.466879	1.70446	-0.273916	0.78415	NA	0.400513	-0.87966	1.70889	-0.514756	0.606724	NA
Gm42446	5	14613352	14616635	35.75	TEC	predicted gene 42446 [Source:MGI Symbol;Acc:MGI:5662583]	NA	1.34373	0.023161	0.91005	0.0254502	0.979696	NA	1.34373	-0.879648	0.996968	-0.882323	0.377602	NA
5330411J11Rik	2	59212846	59217815	48.21	lncRNA	RIKEN cDNA 5330411J11 gene [Source:MGI Symbol;Acc:MGI:1923926]	76676	2.26718	-0.119367	0.71291	-0.167437	0.867026	NA	2.26718	-0.878762	0.781095	-1.12504	0.260573	NA
Gm7618	6	148802466	148802636	57.31	processed_pseudogene	predicted pseudogene 7618 [Source:MGI Symbol;Acc:MGI:3644742]	NA	3.9117	0.36217	0.515002	0.70324	0.481906	NA	3.9117	-0.877265	0.600609	-1.46062	0.144118	NA
Gm48950	14	49974115	49975466	39.42	TEC	predicted gene, 48950 [Source:MGI Symbol;Acc:MGI:6118276]	NA	0.572144	-0.943428	1.53065	-0.616357	0.537659	NA	0.572144	-0.877108	1.53066	-0.573027	0.566626	NA
Gm7498	6	84008570	84009653	46.86	processed_pseudogene	predicted gene 7498 [Source:MGI Symbol;Acc:MGI:3646544]	NA	0.473036	-0.884289	1.53405	-0.576441	0.564317	NA	0.473036	-0.876305	1.53391	-0.571288	0.567804	NA
Six2	17	85991705	85995702	57.38	protein_coding	sine oculis-related homeobox 2 [Source:MGI Symbol;Acc:MGI:102778]	20472	27.7086	-0.518975	0.752425	-0.689737	0.49036	NA	27.7086	-0.876259	0.755133	-1.1604	0.245884	0.777883
Pilra	5	137820214	137834543	47.54	protein_coding	paired immunoglobin-like type 2 receptor alpha [Source:MGI Symbol;Acc:MGI:2450529]	231805	2.80833	-0.130613	0.657541	-0.198639	0.842545	NA	2.80833	-0.875872	0.728748	-1.20189	0.229407	NA
Fgf17	14	70873643	70879708	54.47	protein_coding	fibroblast growth factor 17 [Source:MGI Symbol;Acc:MGI:1202401]	14171	22.1428	-0.699004	0.311827	-2.24164	0.0249847	NA	22.1428	-0.874673	0.316964	-2.75953	0.00578842	0.206392
Gm44187	6	88017521	88019449	42.98	TEC	predicted gene, 44187 [Source:MGI Symbol;Acc:MGI:5690579]	NA	0.993817	0.0757615	0.992017	0.0763711	0.939124	NA	0.993817	-0.874016	1.11769	-0.781981	0.434226	NA
Spata4	8	55053816	55063133	38.75	protein_coding	spermatogenesis associated 4 [Source:MGI Symbol;Acc:MGI:1916531]	69281	2.44112	-0.168281	0.772758	-0.217767	0.827611	NA	2.44112	-0.873399	0.821383	-1.06333	0.287634	NA
Gm18917	2	173591731	173592280	58	processed_pseudogene	predicted gene, 18917 [Source:MGI Symbol;Acc:MGI:5011102]	NA	0.697614	-0.442584	1.37424	-0.322056	0.74741	NA	0.697614	-0.873187	1.43628	-0.60795	0.54322	NA
Dnah14	1	181404124	181643339	42.57	protein_coding	dynein, axonemal, heavy chain 14 [Source:MGI Symbol;Acc:MGI:2444525]	240960	4.8241	-0.166687	0.505382	-0.329824	0.741533	NA	4.8241	-0.873142	0.55047	-1.58618	0.112699	NA
Gm16199	6	119982959	119983246	39.24	processed_pseudogene	predicted gene 16199 [Source:MGI Symbol;Acc:MGI:3801797]	NA	1.11524	0.0629747	0.96995	0.0649257	0.948233	NA	1.11524	-0.873021	1.09638	-0.796275	0.425872	NA
Foxl1	8	121854679	121857383	57.67	protein_coding	forkhead box L1 [Source:MGI Symbol;Acc:MGI:1347469]	14241	3.78853	-0.231742	0.828699	-0.279645	0.77975	NA	3.78853	-0.872713	0.858512	-1.01654	0.309371	NA
Gm7890	6	49057396	49057996	47.25	processed_pseudogene	predicted gene 7890 [Source:MGI Symbol;Acc:MGI:3645227]	NA	1.45798	-0.975419	1.01345	-0.962471	0.335813	NA	1.45798	-0.871015	1.00962	-0.862714	0.388295	NA
Gm44744	7	27754157	27755262	46.75	lncRNA	predicted gene 44744 [Source:MGI Symbol;Acc:MGI:5753320]	NA	0.64622	0.765593	1.23115	0.621853	0.534039	NA	0.64622	-0.870044	1.38271	-0.629233	0.529197	NA
Gm5847	3	65521010	65522604	56.11	processed_pseudogene	predicted gene 5847 [Source:MGI Symbol;Acc:MGI:3648046]	NA	0.732834	-0.933488	1.24035	-0.752599	0.451691	NA	0.732834	-0.870029	1.24071	-0.701234	0.483157	NA
5430437J10Rik	15	5525747	5624465	38.76	transcribed_processed_pseudogene	RIKEN cDNA 5430437J10 gene [Source:MGI Symbol;Acc:MGI:1918682]	71432	0.733297	-0.915522	1.26035	-0.726401	0.467593	NA	0.733297	-0.869987	1.25836	-0.691364	0.489337	NA
Gm28892	1	134761880	134774153	43.35	lncRNA	predicted gene 28892 [Source:MGI Symbol;Acc:MGI:5579598]	NA	0.81258	-0.287415	1.28669	-0.223375	0.823243	NA	0.81258	-0.869461	1.3604	-0.639123	0.522743	NA
Gm16339	12	102094065	102096165	60.21	lncRNA	predicted gene 16339 [Source:MGI Symbol;Acc:MGI:3840123]	NA	3.42043	0.405347	0.561027	0.722509	0.469982	NA	3.42043	-0.869067	0.648612	-1.33989	0.180282	NA
Gm14853	X	104888071	104888619	53.37	processed_pseudogene	predicted gene 14853 [Source:MGI Symbol;Acc:MGI:3708095]	NA	0.707146	-1.33477	1.29602	-1.0299	0.303058	NA	0.707146	-0.868725	1.23584	-0.702942	0.482092	NA
Gm36745	9	113465596	113471122	50.17	lncRNA	predicted gene, 36745 [Source:MGI Symbol;Acc:MGI:5595904]	NA	1.27931	0.0643699	0.96068	0.0670045	0.946578	NA	1.27931	-0.867431	1.06309	-0.815951	0.414528	NA
Strc	2	121194209	121217649	48.16	protein_coding	stereocilin [Source:MGI Symbol;Acc:MGI:2153816]	140476	1.20268	-0.289883	0.977242	-0.296634	0.766746	NA	1.20268	-0.867227	1.05001	-0.825922	0.408848	NA
Gm48230	12	78488369	78493520	35	TEC	predicted gene, 48230 [Source:MGI Symbol;Acc:MGI:6097634]	NA	0.646883	-2.33572	1.70433	-1.37046	0.170544	NA	0.646883	-0.866916	1.6501	-0.525371	0.599325	NA
0610005C13Rik	7	45217218	45224751	51.19	lncRNA	RIKEN cDNA 0610005C13 gene [Source:MGI Symbol;Acc:MGI:1918911]	71661	1.44453	-1.31101	0.851231	-1.54013	0.123529	NA	1.44453	-0.866154	0.803089	-1.07853	0.280798	NA
Gm7780	9	114476698	114477103	53.45	processed_pseudogene	predicted gene 7780 [Source:MGI Symbol;Acc:MGI:3644021]	NA	0.907573	-1.34325	1.3304	-1.00965	0.312662	NA	0.907573	-0.865296	1.27024	-0.681206	0.495741	NA
F830208F22Rik	18	77880959	77884443	54.95	lncRNA	RIKEN cDNA F830208F22 gene [Source:MGI Symbol;Acc:MGI:3588261]	619308	1.5391	0.201168	1.05907	0.189948	0.84935	NA	1.5391	-0.863589	1.16126	-0.743666	0.457079	NA
Adam7	14	68734785	68771190	38.64	protein_coding	a disintegrin and metallopeptidase domain 7 [Source:MGI Symbol;Acc:MGI:107247]	11500	0.795556	-0.627418	1.31996	-0.47533	0.634552	NA	0.795556	-0.863587	1.35683	-0.636474	0.524467	NA
Mir6392	15	84052471	84052578	64.81	miRNA	microRNA 6392 [Source:MGI Symbol;Acc:MGI:5530813]	102466642	1.55373	-0.455169	0.785682	-0.579329	0.562367	NA	1.55373	-0.863278	0.831041	-1.03879	0.298902	NA
Sox14	9	99756159	99758223	55.84	protein_coding	SRY (sex determining region Y)-box 14 [Source:MGI Symbol;Acc:MGI:98362]	20669	126.09	-0.678428	0.30614	-2.21607	0.0266868	0.149598	126.09	-0.863161	0.307164	-2.8101	0.00495266	0.194003
Card14	11	119198594	119236201	50.88	protein_coding	caspase recruitment domain family, member 14 [Source:MGI Symbol;Acc:MGI:2386258]	170720	18.0655	-0.101427	0.421808	-0.240459	0.809975	NA	18.0655	-0.862543	0.437065	-1.97349	0.04844	NA
Gm48512	12	3417248	3454066	47.02	lncRNA	predicted gene, 48512 [Source:MGI Symbol;Acc:MGI:6098046]	NA	3.87006	-0.0196655	0.581239	-0.0338338	0.97301	NA	3.87006	-0.862419	0.635	-1.35814	0.174419	NA
Gm6195	1	9872422	9872778	43.42	processed_pseudogene	predicted pseudogene 6195 [Source:MGI Symbol;Acc:MGI:3647661]	NA	0.407393	-1.40928	2.15627	-0.653577	0.513385	NA	0.407393	-0.862075	2.15628	-0.399798	0.689306	NA
Olfr111	17	37818921	37843340	39.76	protein_coding	olfactory receptor 111 [Source:MGI Symbol;Acc:MGI:2177494]	545205	1.25301	0.0797135	0.89492	0.0890734	0.929024	NA	1.25301	-0.862026	1.0305	-0.83651	0.402868	NA
H2-Q6	17	35643826	35649031	53.03	protein_coding	histocompatibility 2, Q region locus 6 [Source:MGI Symbol;Acc:MGI:95935]	110557	6.89411	-0.400703	0.413077	-0.970044	0.332025	NA	6.89411	-0.861594	0.439809	-1.95902	0.0501105	NA
Gm37818	11	18834623	18837791	39.57	TEC	predicted gene, 37818 [Source:MGI Symbol;Acc:MGI:5611046]	NA	6.06381	-0.519618	0.428501	-1.21264	0.225267	NA	6.06381	-0.861581	0.449457	-1.91694	0.0552457	NA
Gm7656	7	70140596	70141599	46.91	processed_pseudogene	predicted gene 7656 [Source:MGI Symbol;Acc:MGI:3648032]	NA	2.00244	-0.626056	0.760884	-0.822802	0.410621	NA	2.00244	-0.861073	0.792178	-1.08697	0.27705	NA
Gm34933	6	107158167	107253699	39.18	lncRNA	predicted gene, 34933 [Source:MGI Symbol;Acc:MGI:5594092]	NA	0.718721	0.506955	1.21278	0.418012	0.675939	NA	0.718721	-0.861027	1.37211	-0.62752	0.530319	NA
Rbp7	4	149534144	149539435	46.16	protein_coding	retinol binding protein 7, cellular [Source:MGI Symbol;Acc:MGI:1890409]	63954	1.36697	-0.291078	1.05278	-0.276485	0.782176	NA	1.36697	-0.860925	1.11958	-0.768974	0.441909	NA
Rnase12	14	51294155	51295118	49.27	protein_coding	ribonuclease, RNase A family, 12 (non-active) [Source:MGI Symbol;Acc:MGI:3528588]	497106	0.555069	0.292827	1.35454	0.216183	0.828845	NA	0.555069	-0.859505	1.45345	-0.591356	0.554282	NA
Gnrh1	14	67982630	67986888	43.93	protein_coding	gonadotropin releasing hormone 1 [Source:MGI Symbol;Acc:MGI:95789]	14714	18.0141	-0.724731	0.262469	-2.76121	0.00575885	NA	18.0141	-0.858564	0.268654	-3.19579	0.00139448	NA
Gm9823	2	29628347	29628677	59.82	pseudogene	predicted gene 9823 [Source:MGI Symbol;Acc:MGI:3708656]	NA	1.62359	-0.407384	0.842073	-0.483787	0.628537	NA	1.62359	-0.858158	0.894061	-0.959843	0.337134	NA
4930572G02Rik	14	48775448	48809345	45.49	lncRNA	RIKEN cDNA 4930572G02 gene [Source:MGI Symbol;Acc:MGI:1923193]	NA	1.20409	0.547529	0.934894	0.585658	0.558105	NA	1.20409	-0.857994	1.09855	-0.781027	0.434786	NA
Arhgap27os2	11	103246527	103251918	56.97	lncRNA	Rho GTPase activating protein 27, opposite strand 2 [Source:MGI Symbol;Acc:MGI:3650160]	NA	4.35198	-0.613349	0.558871	-1.09748	0.272432	NA	4.35198	-0.856237	0.580718	-1.47445	0.140362	NA
Gm18698	1	188810356	188811901	45.8	processed_pseudogene	predicted gene, 18698 [Source:MGI Symbol;Acc:MGI:5010883]	NA	0.404665	-0.922238	2.44064	-0.377867	0.705529	NA	0.404665	-0.855921	2.44066	-0.350693	0.725819	NA
Npm3-ps1	6	85053174	85053701	57.39	processed_pseudogene	nucleoplasmin 3, pseudogene 1 [Source:MGI Symbol;Acc:MGI:894683]	NA	1.0806	0.0969797	0.933005	0.103943	0.917214	NA	1.0806	-0.854448	1.06483	-0.802428	0.422305	NA
Gm45069	7	6285838	6286609	43.78	lncRNA	predicted gene 45069 [Source:MGI Symbol;Acc:MGI:5753645]	NA	1.78198	0.0680762	0.921642	0.0738641	0.941119	NA	1.78198	-0.854442	0.993733	-0.85983	0.389883	NA
Gm10115	2	6955264	6956491	38.27	lncRNA	predicted gene 10115 [Source:MGI Symbol;Acc:MGI:3641675]	NA	1.63884	-0.280552	0.805303	-0.348381	0.727554	NA	1.63884	-0.854068	0.862512	-0.99021	0.322071	NA
4930426I24Rik	12	76449525	76450756	53.08	lncRNA	RIKEN cDNA 4930426I24 gene [Source:MGI Symbol;Acc:MGI:1921125]	NA	2.30614	0.407357	0.675552	0.602998	0.54651	NA	2.30614	-0.853621	0.783036	-1.09014	0.27565	NA
Mir7089	9	109718711	109718778	61.76	miRNA	microRNA 7089 [Source:MGI Symbol;Acc:MGI:5530800]	102465660	0.787872	0.299944	1.48189	0.202407	0.839599	NA	0.787872	-0.853414	1.60077	-0.533129	0.593944	NA
Gm5931	X	10526761	10527237	48.22	processed_pseudogene	predicted pseudogene 5931 [Source:MGI Symbol;Acc:MGI:3647036]	NA	2.23768	-0.505373	0.698326	-0.723693	0.469254	NA	2.23768	-0.852497	0.738082	-1.15502	0.248083	NA
Tnfsf18	1	161322224	161332859	38.51	protein_coding	tumor necrosis factor (ligand) superfamily, member 18 [Source:MGI Symbol;Acc:MGI:2673064]	240873	2.23061	-0.91945	0.844841	-1.08831	0.276458	NA	2.23061	-0.851915	0.844698	-1.00854	0.313193	NA
Gm15983	16	5072650	5107485	45.72	lncRNA	predicted gene 15983 [Source:MGI Symbol;Acc:MGI:3805549]	NA	4.0403	-1.50279	0.586916	-2.56048	0.0104527	NA	4.0403	-0.850957	0.542817	-1.56767	0.116958	NA
Mir5616	4	149622320	149622379	41.67	miRNA	microRNA 5616 [Source:MGI Symbol;Acc:MGI:5454968]	100885828	0.617662	-1.89346	1.39467	-1.35764	0.174578	NA	0.617662	-0.850489	1.38497	-0.614083	0.539161	NA
Gm14398	2	180858520	180859592	45.67	processed_pseudogene	predicted gene 14398 [Source:MGI Symbol;Acc:MGI:3650079]	NA	0.613001	-1.84127	1.41056	-1.30534	0.191776	NA	0.613001	-0.847711	1.34354	-0.630951	0.528073	NA
Gm37242	1	52692967	52695051	40.34	TEC	predicted gene, 37242 [Source:MGI Symbol;Acc:MGI:5610470]	NA	4.13757	-0.636145	0.500075	-1.2721	0.203338	NA	4.13757	-0.847412	0.519714	-1.63054	0.102988	NA
Gm9754	5	118203425	118207775	57.07	lncRNA	predicted gene 9754 [Source:MGI Symbol;Acc:MGI:3704256]	NA	2.3402	0.0986512	0.639946	0.154156	0.877487	NA	2.3402	-0.84652	0.725189	-1.16731	0.243085	NA
Kcnn4	7	24069688	24086115	53.95	protein_coding	potassium intermediate/small conductance calcium-activated channel, subfamily N, member 4 [Source:MGI Symbol;Acc:MGI:1277957]	16534	11.0757	-0.123758	0.381066	-0.324767	0.745357	NA	11.0757	-0.84616	0.406452	-2.08182	0.0373587	NA
A730082K24Rik	7	114547885	114583195	41.05	lncRNA	RIKEN cDNA A730082K24 gene [Source:MGI Symbol;Acc:MGI:2142163]	101786	0.801325	-1.81415	1.32245	-1.37182	0.170121	NA	0.801325	-0.845554	1.25414	-0.674213	0.500176	NA
H3c2	13	23936250	23936869	59.52	protein_coding	H3 clustered histone 2 [Source:MGI Symbol;Acc:MGI:2448319]	319150	2.14958	-1.4124	0.845112	-1.67126	0.0946706	NA	2.14958	-0.844258	0.792669	-1.06508	0.286839	NA
Fga	3	82933383	82940934	43.79	protein_coding	fibrinogen alpha chain [Source:MGI Symbol;Acc:MGI:1316726]	14161	3.21876	-0.39999	0.581191	-0.688226	0.491311	NA	3.21876	-0.843822	0.624195	-1.35186	0.176421	NA
AI847159	2	129000586	129022587	45.58	lncRNA	expressed sequence AI847159 [Source:MGI Symbol;Acc:MGI:3528181]	100048701	0.414951	0.0792832	1.85852	0.0426594	0.965973	NA	0.414951	-0.843758	1.91306	-0.441051	0.659176	NA
Hba-x	11	32226400	32228116	51.08	protein_coding	hemoglobin X, alpha-like embryonic chain in Hba complex [Source:MGI Symbol;Acc:MGI:96019]	15126	3.62091	-1.43072	0.970379	-1.47439	0.140377	NA	3.62091	-0.843262	0.945445	-0.89192	0.372436	NA
Gm37864	1	165279124	165282198	40.39	lncRNA	predicted gene, 37864 [Source:MGI Symbol;Acc:MGI:5611092]	NA	0.781228	0.0681777	1.21611	0.0560621	0.955292	NA	0.781228	-0.842739	1.34059	-0.628635	0.529588	NA
Hs3st6	17	24971962	24977658	53.87	protein_coding	heparan sulfate (glucosamine) 3-O-sulfotransferase 6 [Source:MGI Symbol;Acc:MGI:3580487]	328779	2.68124	-0.689261	0.619759	-1.11214	0.266077	NA	2.68124	-0.841855	0.639064	-1.31732	0.18773	NA
Gm5521	19	61155687	61156487	49.94	processed_pseudogene	predicted gene 5521 [Source:MGI Symbol;Acc:MGI:3645827]	NA	3.0836	0.273032	0.534647	0.510677	0.609577	NA	3.0836	-0.841458	0.618909	-1.35958	0.173962	NA
Slc25a41	17	57339773	57348654	49.58	protein_coding	solute carrier family 25, member 41 [Source:MGI Symbol;Acc:MGI:2144215]	103775	1.22895	-2.31945	1.1287	-2.05497	0.0398819	NA	1.22895	-0.841249	0.925855	-0.908619	0.363551	NA
Rpl30-ps9	X	104322243	104322587	44.06	processed_pseudogene	ribosomal protein L30, pseudogene 9 [Source:MGI Symbol;Acc:MGI:3648153]	NA	2.0584	0.208381	0.709497	0.293702	0.768986	NA	2.0584	-0.841011	0.815216	-1.03164	0.30224	NA
Gm42668	5	73172542	73175028	44.55	TEC	predicted gene 42668 [Source:MGI Symbol;Acc:MGI:5662805]	NA	5.01217	-0.566438	0.521701	-1.08575	0.277588	NA	5.01217	-0.840552	0.540462	-1.55525	0.119887	NA
3110080E11Rik	8	16962722	16966198	37.24	TEC	RIKEN cDNA 3110080E11 gene [Source:MGI Symbol;Acc:MGI:1920469]	NA	2.84351	0.121564	0.739731	0.164336	0.869467	NA	2.84351	-0.840546	0.814186	-1.03238	0.301896	NA
Gm47621	10	52700401	52702938	45.31	TEC	predicted gene, 47621 [Source:MGI Symbol;Acc:MGI:6096684]	NA	3.13611	0.211543	0.614956	0.343998	0.730848	NA	3.13611	-0.840445	0.693076	-1.21263	0.225271	NA
Gm49893	17	48724308	48728662	46.7	lncRNA	predicted gene, 49893 [Source:MGI Symbol;Acc:MGI:6270583]	NA	2.0961	0.153183	0.727813	0.21047	0.833301	NA	2.0961	-0.840357	0.806477	-1.04201	0.297407	NA
Galr3	15	78926085	78927758	63.56	protein_coding	galanin receptor 3 [Source:MGI Symbol;Acc:MGI:1329003]	14429	4.521	0.314185	0.457281	0.687073	0.492037	NA	4.521	-0.840311	0.536957	-1.56495	0.117594	NA
Ebf3	7	136795402	136916174	47.54	protein_coding	early B cell factor 3 [Source:MGI Symbol;Acc:MGI:894289]	13593	1264.86	-0.903537	0.25506	-3.54245	0.000396429	0.0169915	1264.86	-0.839832	0.255063	-3.29265	0.000992468	0.0907583
Gm48779	12	50799880	50947768	38.64	lncRNA	predicted gene, 48779 [Source:MGI Symbol;Acc:MGI:6098475]	NA	0.677431	-1.36979	1.41582	-0.967489	0.3333	NA	0.677431	-0.839625	1.40806	-0.596297	0.550977	NA
Padi1	4	140540294	140573089	54.29	protein_coding	peptidyl arginine deiminase, type I [Source:MGI Symbol;Acc:MGI:1338893]	18599	6.13059	-0.676004	0.424665	-1.59185	0.111418	NA	6.13059	-0.839453	0.43654	-1.92297	0.054484	NA
Gm16332	1	139790695	139864215	37.14	unprocessed_pseudogene	predicted gene 16332 [Source:MGI Symbol;Acc:MGI:3840155]	NA	0.529095	-0.951839	2.10889	-0.451346	0.65174	NA	0.529095	-0.838158	2.10539	-0.3981	0.690556	NA
Gm32736	5	106242957	106251413	45.86	lncRNA	predicted gene, 32736 [Source:MGI Symbol;Acc:MGI:5591895]	NA	1.13414	-0.66614	1.0015	-0.665144	0.505958	NA	1.13414	-0.837917	1.03224	-0.811745	0.416938	NA
Trav9d-4	14	53220658	53221317	52.27	TR_V_gene	T cell receptor alpha variable 9D-4 [Source:MGI Symbol;Acc:MGI:4889087]	NA	0.558269	0.600469	1.39353	0.430897	0.666543	NA	0.558269	-0.837637	1.5147	-0.553005	0.58026	NA
Gm43430	3	135356431	135360327	45.7	TEC	predicted gene 43430 [Source:MGI Symbol;Acc:MGI:5663567]	NA	2.24863	-0.85024	0.780307	-1.08962	0.27588	NA	2.24863	-0.837271	0.784743	-1.06694	0.286	NA
Apob	12	8027648	8066835	42.54	protein_coding	apolipoprotein B [Source:MGI Symbol;Acc:MGI:88052]	238055	3.78735	-0.226061	0.617863	-0.365877	0.714457	NA	3.78735	-0.836736	0.658816	-1.27006	0.204063	NA
4933440M02Rik	7	124883197	124948960	46.69	lncRNA	RIKEN cDNA 4933440M02 gene [Source:MGI Symbol;Acc:MGI:1918458]	71208	2.12959	-0.0795073	0.746236	-0.106545	0.91515	NA	2.12959	-0.835546	0.811153	-1.03007	0.302976	NA
Olah	2	3343019	3398247	42.37	protein_coding	oleoyl-ACP hydrolase [Source:MGI Symbol;Acc:MGI:2139018]	99035	1.46453	-0.22725	0.819517	-0.277297	0.781552	NA	1.46453	-0.834451	0.88594	-0.941882	0.346253	NA
Mafa	15	75617339	75620077	64.95	protein_coding	v-maf musculoaponeurotic fibrosarcoma oncogene family, protein A (avian) [Source:MGI Symbol;Acc:MGI:2673307]	378435	44.8274	-0.390108	0.333566	-1.16951	0.242199	0.512622	44.8274	-0.834059	0.338027	-2.46744	0.0136084	0.28761
Gm11342	13	24519920	24598786	42.24	lncRNA	predicted gene 11342 [Source:MGI Symbol;Acc:MGI:3652098]	NA	0.881585	0.0615135	1.00405	0.0612655	0.951148	NA	0.881585	-0.833345	1.12106	-0.743355	0.457266	NA
4930527F14Rik	14	45767815	45800390	45.21	lncRNA	RIKEN cDNA 4930527F14 gene [Source:MGI Symbol;Acc:MGI:1914901]	67651	1.0179	-0.0946418	0.947466	-0.0998894	0.920432	NA	1.0179	-0.833122	1.05831	-0.787217	0.431155	NA
Tnnt3	7	142052573	142069746	51.41	protein_coding	troponin T3, skeletal, fast [Source:MGI Symbol;Acc:MGI:109550]	21957	12.7442	-0.16573	0.332335	-0.498682	0.618003	NA	12.7442	-0.83235	0.356852	-2.33248	0.0196756	NA
Cd101	3	100900845	100936872	45.28	protein_coding	CD101 antigen [Source:MGI Symbol;Acc:MGI:2685862]	630146	3.60691	-1.24212	0.587679	-2.1136	0.0345495	NA	3.60691	-0.830955	0.560228	-1.48324	0.13801	NA
Gm3851	1	119715499	119715816	49.69	processed_pseudogene	predicted gene 3851 [Source:MGI Symbol;Acc:MGI:3782023]	NA	0.96944	-0.597997	1.05832	-0.565046	0.572043	NA	0.96944	-0.830604	1.10249	-0.753387	0.451218	NA
Gm47647	12	58969980	58971245	44.15	transcribed_processed_pseudogene	predicted gene, 47647 [Source:MGI Symbol;Acc:MGI:6096728]	NA	0.487341	-0.895732	1.74861	-0.512254	0.608473	NA	0.487341	-0.829413	1.74862	-0.474325	0.635268	NA
Gm36527	1	151372308	151375336	40.84	TEC	predicted gene, 36527 [Source:MGI Symbol;Acc:MGI:5595686]	NA	2.8774	-0.229901	0.618096	-0.371951	0.709929	NA	2.8774	-0.828436	0.668135	-1.23992	0.215004	NA
5033404E19Rik	1	185219491	185230356	44.24	transcribed_processed_pseudogene	RIKEN cDNA 5033404E19 gene [Source:MGI Symbol;Acc:MGI:2149700]	NA	3.47425	-0.190751	0.625204	-0.305102	0.760289	NA	3.47425	-0.828245	0.672741	-1.23115	0.218267	NA
Gm33727	17	25737559	25741539	54.21	lncRNA	predicted gene, 33727 [Source:MGI Symbol;Acc:MGI:5592886]	102636737	0.719731	0.35585	1.17004	0.304134	0.761026	NA	0.719731	-0.828134	1.32122	-0.626796	0.530793	NA
9430034N14Rik	1	155901969	155905753	40.5	TEC	RIKEN cDNA 9430034N14 gene [Source:MGI Symbol;Acc:MGI:2444791]	NA	3.20978	-1.06132	0.609222	-1.74209	0.0814922	NA	3.20978	-0.827922	0.596603	-1.38773	0.16522	NA
Wdfy1	1	79679979	79753860	43.98	protein_coding	WD repeat and FYVE domain containing 1 [Source:MGI Symbol;Acc:MGI:1916618]	69368	1590.3	-2.171	0.385165	-5.63655	1.73486e-08	8.40252e-05	1590.3	-0.827799	0.384749	-2.15153	0.0314345	0.395598
Mir1931	10	92998647	92998765	46.22	miRNA	microRNA 1931 [Source:MGI Symbol;Acc:MGI:3836967]	100316689	3.07712	-0.358638	0.664967	-0.539333	0.589657	NA	3.07712	-0.827214	0.702514	-1.17751	0.238994	NA
Gm18990	13	78269189	78270837	45.72	processed_pseudogene	predicted gene, 18990 [Source:MGI Symbol;Acc:MGI:5011175]	NA	4.04571	-0.148306	0.559634	-0.265005	0.791006	NA	4.04571	-0.826235	0.600292	-1.37639	0.168702	NA
Tomt	7	101547577	101555566	48.79	protein_coding	transmembrane O-methyltransferase [Source:MGI Symbol;Acc:MGI:3769724]	791260	3.11967	-1.07993	0.593067	-1.82093	0.0686173	NA	3.11967	-0.826213	0.577504	-1.43066	0.152527	NA
Gm8188	10	82266538	82268227	46.15	processed_pseudogene	predicted gene 8188 [Source:MGI Symbol;Acc:MGI:3646272]	NA	4.94455	-0.33209	0.489913	-0.677854	0.497864	NA	4.94455	-0.825863	0.522854	-1.57953	0.114215	NA
Gm38260	1	25711326	25715320	34.67	TEC	predicted gene, 38260 [Source:MGI Symbol;Acc:MGI:5611488]	NA	1.13547	1.02238	1.04103	0.982084	0.326059	NA	1.13547	-0.825656	1.25271	-0.659098	0.509833	NA
Gm8251	1	44095032	44118906	38.08	protein_coding	predicted gene 8251 [Source:MGI Symbol;Acc:MGI:3647616]	102636082	7.9231	-0.0556083	0.339596	-0.163748	0.869929	NA	7.9231	-0.82493	0.37631	-2.19215	0.0283683	NA
Fgf8	19	45725237	45731354	55.34	protein_coding	fibroblast growth factor 8 [Source:MGI Symbol;Acc:MGI:99604]	14179	7.92811	-0.230936	0.402162	-0.574235	0.565809	NA	7.92811	-0.823869	0.427417	-1.92755	0.0539105	NA
Gm47352	13	39755559	39883475	39.25	lncRNA	predicted gene, 47352 [Source:MGI Symbol;Acc:MGI:6096254]	NA	1.61737	-1.11982	0.938265	-1.1935	0.232674	NA	1.61737	-0.823145	0.910479	-0.904079	0.365953	NA
Gm2962	1	170752878	170753213	41.96	processed_pseudogene	predicted pseudogene 2962 [Source:MGI Symbol;Acc:MGI:3781140]	NA	0.702453	-0.148804	1.29588	-0.114828	0.908581	NA	0.702453	-0.822726	1.38949	-0.592105	0.553781	NA
2810430I11Rik	2	27772937	27777064	56.27	lncRNA	RIKEN cDNA 2810430I11 gene [Source:MGI Symbol;Acc:MGI:3590515]	NA	3.50067	-0.595611	0.566672	-1.05107	0.293227	NA	3.50067	-0.822336	0.586175	-1.40289	0.160651	NA
Alox12e	11	70206436	70213454	51.67	protein_coding	arachidonate lipoxygenase, epidermal [Source:MGI Symbol;Acc:MGI:1274790]	11685	0.661387	-0.160244	1.32117	-0.121289	0.903462	NA	0.661387	-0.821576	1.41379	-0.581117	0.561161	NA
Gm16374	15	4914602	4915600	55.06	processed_pseudogene	predicted pseudogene 16374 [Source:MGI Symbol;Acc:MGI:3648759]	NA	1.17207	-0.030597	1.05907	-0.0288905	0.976952	NA	1.17207	-0.821327	1.166	-0.704399	0.481184	NA
Gm49256	14	52260741	52261565	46.55	lncRNA	predicted gene, 49256 [Source:MGI Symbol;Acc:MGI:6118728]	NA	3.39965	0.235821	0.528341	0.446342	0.65535	NA	3.39965	-0.821294	0.605609	-1.35615	0.175053	NA
Cpvl	6	53850264	53955656	44.16	protein_coding	carboxypeptidase, vitellogenic-like [Source:MGI Symbol;Acc:MGI:1918537]	71287	0.756898	-0.130793	1.16098	-0.112658	0.910302	NA	0.756898	-0.820446	1.26662	-0.647745	0.51715	NA
	8	32089007	32153856	39.8	lncRNA	novel transcript	102641740	0.676154	-1.31671	1.34836	-0.976523	0.328805	NA	0.676154	-0.820265	1.28635	-0.637668	0.52369	NA
Gm49867	17	65968322	65968573	49.6	processed_pseudogene	predicted gene, 49867 [Source:MGI Symbol;Acc:MGI:6270542]	NA	1.31423	0.815546	1.01993	0.799609	0.423937	NA	1.31423	-0.819635	1.22289	-0.670246	0.502701	NA
Mtarc1	1	184518964	184543510	47.05	protein_coding	mitochondrial amidoxime reducing component 1 [Source:MGI Symbol;Acc:MGI:1913362]	66112	2.80628	-0.0993895	0.63089	-0.157538	0.87482	NA	2.80628	-0.81963	0.690963	-1.18621	0.235538	NA
Gm44675	7	91213575	91216501	37.82	TEC	predicted gene 44675 [Source:MGI Symbol;Acc:MGI:5753251]	NA	1.03634	0.252453	1.06694	0.236613	0.812957	NA	1.03634	-0.819474	1.19017	-0.688533	0.491117	NA
Batf	12	85733443	85755861	47.64	protein_coding	basic leucine zipper transcription factor, ATF-like [Source:MGI Symbol;Acc:MGI:1859147]	53314	6.50706	-0.840687	0.474803	-1.7706	0.0766271	NA	6.50706	-0.819228	0.477089	-1.71714	0.0859538	NA
Gpr50	X	70707273	70712863	50.17	protein_coding	G-protein-coupled receptor 50 [Source:MGI Symbol;Acc:MGI:1333877]	14765	75.0401	-0.101343	0.179099	-0.565852	0.571495	0.786495	75.0401	-0.818714	0.187217	-4.37307	1.22513e-05	0.0112034
Gm5737	7	120411588	120430416	49.01	protein_coding	predicted gene 5737 [Source:MGI Symbol;Acc:MGI:3645276]	436008	4.11118	-0.334401	0.524101	-0.638047	0.523443	NA	4.11118	-0.817969	0.559529	-1.46189	0.143772	NA
Tvp23bos	11	62809905	62812418	47.89	lncRNA	trans-golgi network vesicle protein 23B, opposite strand [Source:MGI Symbol;Acc:MGI:3649886]	NA	2.39638	-0.103289	0.748208	-0.138049	0.890202	NA	2.39638	-0.817697	0.811452	-1.0077	0.3136	NA
Lmx1b	2	33450977	33530620	53.34	protein_coding	LIM homeobox transcription factor 1 beta [Source:MGI Symbol;Acc:MGI:1100513]	16917	156.154	-0.633045	0.263458	-2.40283	0.0162686	0.11435	156.154	-0.817574	0.264337	-3.09292	0.00198198	0.128228
Plxna4os1	6	32488008	32492511	45.83	lncRNA	plexin A4, opposite strand 1 [Source:MGI Symbol;Acc:MGI:2442851]	319849	0.889115	-0.56475	1.1951	-0.472555	0.636531	NA	0.889115	-0.817124	1.23794	-0.66007	0.509209	NA
Pirt	11	66802807	66820702	47.04	protein_coding	phosphoinositide-interacting regulator of transient receptor potential channels [Source:MGI Symbol;Acc:MGI:2443635]	193003	11.4393	-1.20461	0.466799	-2.58058	0.00986345	NA	11.4393	-0.816486	0.457651	-1.78408	0.0744111	NA
B020031H02Rik	8	11998339	12050216	47.52	lncRNA	RIKEN cDNA B020031H02 gene [Source:MGI Symbol;Acc:MGI:3588231]	NA	7.99763	-0.485921	0.439103	-1.10662	0.268457	NA	7.99763	-0.816291	0.455448	-1.79228	0.073088	NA
Gm16193	8	41506147	41517743	41.13	lncRNA	predicted gene 16193 [Source:MGI Symbol;Acc:MGI:3802025]	NA	1.77971	-0.527848	0.81498	-0.647682	0.51719	NA	1.77971	-0.81605	0.853136	-0.95653	0.338805	NA
Gm40055	3	57861076	57865646	43.84	lncRNA	predicted gene, 40055 [Source:MGI Symbol;Acc:MGI:5622940]	NA	0.979394	-0.491758	1.27853	-0.384627	0.700513	NA	0.979394	-0.815946	1.33249	-0.612348	0.540308	NA
Has1	17	18063585	18075467	44.85	protein_coding	hyaluronan synthase 1 [Source:MGI Symbol;Acc:MGI:106590]	15116	7.51358	-0.280427	0.406124	-0.690496	0.489882	NA	7.51358	-0.815841	0.43245	-1.88655	0.0592202	NA
Gpr55	1	85866039	85888729	46.09	protein_coding	G protein-coupled receptor 55 [Source:MGI Symbol;Acc:MGI:2685064]	227326	2.07294	-0.522955	0.89067	-0.587148	0.557104	NA	2.07294	-0.814489	0.92645	-0.879151	0.379319	NA
Ttc39d	17	80514889	80525365	42.2	protein_coding	tetratricopeptide repeat domain 39D [Source:MGI Symbol;Acc:MGI:1914987]	67737	3.35024	-0.618383	0.579664	-1.06679	0.286065	NA	3.35024	-0.814402	0.600283	-1.3567	0.174878	NA
4931403E22Rik	19	26746201	26801307	42.88	lncRNA	RIKEN cDNA 4931403E22 gene [Source:MGI Symbol;Acc:MGI:1918192]	70942	14.8918	-0.231796	0.2511	-0.923124	0.355942	NA	14.8918	-0.814375	0.27426	-2.96936	0.00298424	NA
Rbm6-ps1	1	17467636	17470505	44.29	processed_pseudogene	RNA binding motif protein 6, pseudogene 1 [Source:MGI Symbol;Acc:MGI:1889580]	NA	3.86775	-0.785045	0.559494	-1.40313	0.160577	NA	3.86775	-0.814295	0.565771	-1.43926	0.150076	NA
Gm32061	7	61987542	62072993	38.89	lncRNA	predicted gene, 32061 [Source:MGI Symbol;Acc:MGI:5591220]	102634490	4.87144	-0.550967	0.483765	-1.13891	0.254739	NA	4.87144	-0.81382	0.505234	-1.61078	0.107228	NA
Gm40190	3	122087088	122097262	49.06	lncRNA	predicted gene, 40190 [Source:MGI Symbol;Acc:MGI:5623075]	NA	2.47719	-0.411226	0.686196	-0.599284	0.548983	NA	2.47719	-0.813268	0.724257	-1.1229	0.26148	NA
Gm41183	14	66574164	66578678	45.36	lncRNA	predicted gene, 41183 [Source:MGI Symbol;Acc:MGI:5624068]	NA	2.43076	-0.758412	0.748459	-1.0133	0.310918	NA	2.43076	-0.813078	0.759393	-1.0707	0.284307	NA
Gm43289	5	65587449	65588923	45.83	TEC	predicted gene 43289 [Source:MGI Symbol;Acc:MGI:5663426]	NA	1.48981	-1.86791	0.969404	-1.92686	0.0539965	NA	1.48981	-0.813025	0.827439	-0.982581	0.325814	NA
Gm47580	10	52255292	52257322	33.78	TEC	predicted gene, 47580 [Source:MGI Symbol;Acc:MGI:6096616]	NA	2.11625	-0.48184	0.784487	-0.61421	0.539077	NA	2.11625	-0.812205	0.815969	-0.995387	0.319548	NA
Gm43200	5	45927362	45929522	30.82	TEC	predicted gene 43200 [Source:MGI Symbol;Acc:MGI:5663337]	NA	1.54617	-0.530395	0.81719	-0.649047	0.516308	NA	1.54617	-0.812069	0.854924	-0.949873	0.342177	NA
Trbj2-7	6	41520744	41520790	55.32	TR_J_gene	T cell receptor beta joining 2-7 [Source:MGI Symbol;Acc:MGI:4439731]	NA	1.47767	0.71112	0.924997	0.768782	0.442023	NA	1.47767	-0.811948	1.13733	-0.713906	0.475286	NA
Gm36501	13	62298984	62299728	47.52	processed_pseudogene	predicted gene, 36501 [Source:MGI Symbol;Acc:MGI:5595660]	NA	0.634233	-1.19542	1.46781	-0.81442	0.415404	NA	0.634233	-0.811611	1.42596	-0.569167	0.569243	NA
Gm5395	X	150438184	150439098	51.04	processed_pseudogene	predicted gene 5395 [Source:MGI Symbol;Acc:MGI:3645838]	NA	0.541686	-2.73713	1.38945	-1.96993	0.0488459	NA	0.541686	-0.811248	1.3253	-0.612126	0.540455	NA
Chrna6	8	27893240	27903972	45.9	protein_coding	cholinergic receptor, nicotinic, alpha polypeptide 6 [Source:MGI Symbol;Acc:MGI:106213]	11440	23.5606	-0.455174	0.336839	-1.35131	0.176596	NA	23.5606	-0.810666	0.34425	-2.35488	0.0185288	0.32788
Gm23966	1	58505674	58505780	42.06	snRNA	predicted gene, 23966 [Source:MGI Symbol;Acc:MGI:5453743]	115487580	3.33475	-0.598933	0.583568	-1.02633	0.304736	NA	3.33475	-0.810316	0.605369	-1.33855	0.180718	NA
Mybpc1	10	88354141	88441014	41.35	protein_coding	myosin binding protein C, slow-type [Source:MGI Symbol;Acc:MGI:1336213]	109272	13.45	-0.822881	0.319074	-2.57896	0.00990969	NA	13.45	-0.809995	0.320933	-2.52387	0.0116069	NA
C820005J03Rik	3	53664152	53680371	42.21	lncRNA	RIKEN cDNA C820005J03 gene [Source:MGI Symbol;Acc:MGI:2443105]	NA	1.24236	-0.238836	1.20838	-0.19765	0.843319	NA	1.24236	-0.807481	1.26724	-0.637195	0.523998	NA
Pi15	1	17672125	17701163	36.48	protein_coding	peptidase inhibitor 15 [Source:MGI Symbol;Acc:MGI:1934659]	94227	21.3989	-0.414363	0.264611	-1.56593	0.117365	NA	21.3989	-0.80745	0.275525	-2.93059	0.0033832	0.169213
Gm3239	14	17798923	17805581	43.01	protein_coding	predicted gene 3239 [Source:MGI Symbol;Acc:MGI:3781417]	NA	4.40631	0.4914	0.472152	1.04077	0.297984	NA	4.40631	-0.807387	0.560114	-1.44147	0.149452	NA
Gm5540	3	65300758	65302605	55.19	processed_pseudogene	predicted pseudogene 5540 [Source:MGI Symbol;Acc:MGI:3644824]	NA	3.91528	-0.744837	0.519769	-1.43302	0.151853	NA	3.91528	-0.806704	0.528072	-1.52764	0.126602	NA
Mir1193	12	109682105	109682225	51.24	miRNA	microRNA 1193 [Source:MGI Symbol;Acc:MGI:3783366]	100316673	0.561659	-1.8555	1.38986	-1.33503	0.181867	NA	0.561659	-0.806176	1.37976	-0.584286	0.559028	NA
C2cd4a	9	67737771	67739612	62.32	protein_coding	C2 calcium-dependent domain containing 4A [Source:MGI Symbol;Acc:MGI:3645763]	244911	4.91168	-0.0690929	0.504377	-0.136987	0.891041	NA	4.91168	-0.805109	0.54636	-1.47359	0.140593	NA
Gm13422	2	23125248	23125751	42.86	processed_pseudogene	predicted gene 13422 [Source:MGI Symbol;Acc:MGI:3650167]	NA	1.07268	0.103803	1.11624	0.0929932	0.925909	NA	1.07268	-0.804914	1.22313	-0.658078	0.510488	NA
Prss38	11	59263495	59266483	52.59	protein_coding	protease, serine 38 [Source:MGI Symbol;Acc:MGI:2685095]	216797	2.06141	-0.48489	0.75762	-0.640018	0.522161	NA	2.06141	-0.804633	0.789067	-1.01973	0.307857	NA
Zfp345	2	150312911	150327011	40.02	protein_coding	zinc finger protein 345 [Source:MGI Symbol;Acc:MGI:3652219]	545471	1.12138	0.444564	1.04537	0.42527	0.67064	NA	1.12138	-0.803537	1.18268	-0.679419	0.496872	NA
Gm36356	7	135087758	135093044	49.37	lncRNA	predicted gene, 36356 [Source:MGI Symbol;Acc:MGI:5595515]	NA	3.91787	-0.0616045	0.492335	-0.125127	0.900423	NA	3.91787	-0.803359	0.545954	-1.47148	0.141162	NA
H1f3	13	23737436	23744860	39.8	protein_coding	H1.3 linker histone, cluster member [Source:MGI Symbol;Acc:MGI:107502]	14957	7.04809	-1.46102	0.424881	-3.43867	0.00058459	NA	7.04809	-0.803293	0.389032	-2.06485	0.0389373	NA
Gm44091	6	86953511	86954159	43.91	lncRNA	predicted gene, 44091 [Source:MGI Symbol;Acc:MGI:5690483]	NA	2.14976	-1.12706	0.963829	-1.16936	0.24226	NA	2.14976	-0.80314	0.946049	-0.848941	0.395914	NA
C130021I20Rik	2	33531205	33536366	55.99	lncRNA	Riken cDNA C130021I20 gene [Source:MGI Symbol;Acc:MGI:3639863]	NA	230.8	-0.635193	0.273398	-2.32332	0.0201618	0.129053	230.8	-0.802733	0.273932	-2.93041	0.00338512	0.169213
Vdr	15	97752306	97808511	49.95	protein_coding	vitamin D (1,25-dihydroxyvitamin D3) receptor [Source:MGI Symbol;Acc:MGI:103076]	22337	3.44481	-0.901856	0.736228	-1.22497	0.220587	NA	3.44481	-0.802106	0.73438	-1.09222	0.274736	NA
Gm49970	18	12995486	12998343	47.66	lncRNA	predicted gene, 49970 [Source:MGI Symbol;Acc:MGI:6275239]	NA	1.06809	-1.84047	1.17147	-1.57108	0.116165	NA	1.06809	-0.801665	1.02353	-0.783234	0.43349	NA
F12	13	55565771	55574606	50.75	protein_coding	coagulation factor XII (Hageman factor) [Source:MGI Symbol;Acc:MGI:1891012]	58992	1.89129	0.457527	0.732914	0.624257	0.532459	NA	1.89129	-0.800783	0.864037	-0.926793	0.354034	NA
4930429D17Rik	5	103378241	103446895	41.83	lncRNA	RIKEN cDNA 4930429D17 gene [Source:MGI Symbol;Acc:MGI:1921874]	74624	1.38182	-1.14998	1.08583	-1.05908	0.289564	NA	1.38182	-0.800763	1.05084	-0.76202	0.446048	NA
Gm34961	13	59971080	59981050	42.6	lncRNA	predicted gene, 34961 [Source:MGI Symbol;Acc:MGI:5594120]	NA	3.7921	-0.860784	0.549146	-1.5675	0.116999	NA	3.7921	-0.800073	0.549488	-1.45603	0.145383	NA
2810404M03Rik	8	42280304	42499239	37.98	lncRNA	RIKEN cDNA 2810404M03 gene [Source:MGI Symbol;Acc:MGI:1917216]	69966	0.675614	-2.27595	1.35501	-1.67966	0.0930244	NA	0.675614	-0.79922	1.28472	-0.622099	0.533877	NA
Skor1	9	63045452	63056243	57.01	protein_coding	SKI family transcriptional corepressor 1 [Source:MGI Symbol;Acc:MGI:2443473]	207667	73.3163	-0.936929	0.348195	-2.69081	0.00712782	0.0717414	73.3163	-0.797656	0.347797	-2.29345	0.0218222	0.343984
Gm42842	3	56030577	56033580	40.18	TEC	predicted gene 42842 [Source:MGI Symbol;Acc:MGI:5662979]	NA	1.23963	0.00179255	1.20001	0.00149379	0.998808	NA	1.23963	-0.797302	1.27781	-0.623959	0.532655	NA
Irx3os	8	92527043	92534167	56.58	lncRNA	iroquois homeobox 3, opposite strand [Source:MGI Symbol;Acc:MGI:2441953]	NA	8.08178	-0.624392	0.389203	-1.60428	0.108652	NA	8.08178	-0.797027	0.399992	-1.99261	0.0463046	NA
Gm38032	9	103475775	103477363	44.43	TEC	predicted gene, 38032 [Source:MGI Symbol;Acc:MGI:5611260]	NA	1.30505	-1.12287	0.993422	-1.13031	0.258347	NA	1.30505	-0.796894	0.957842	-0.831968	0.405427	NA
Rpl13-ps6	3	58894591	58895226	58.02	processed_pseudogene	ribosomal protein L13, pseudogene 6 [Source:MGI Symbol;Acc:MGI:3642685]	100040416	3.09353	-0.12781	0.564863	-0.226268	0.820993	NA	3.09353	-0.796279	0.622892	-1.27836	0.201123	NA
Gm50211	18	80748405	80750975	51.65	lncRNA	predicted gene, 50211 [Source:MGI Symbol;Acc:MGI:6302999]	NA	0.428647	0.0286115	1.88899	0.0151465	0.987915	NA	0.428647	-0.796206	1.93381	-0.411729	0.680538	NA
Gm44190	6	128325717	128327117	47.82	lncRNA	predicted gene, 44190 [Source:MGI Symbol;Acc:MGI:5690582]	NA	4.2967	-0.322703	0.498338	-0.647558	0.517271	NA	4.2967	-0.796056	0.529869	-1.50236	0.133003	NA
1600002D24Rik	16	95557741	95730277	46.42	lncRNA	RIKEN cDNA 1600002D24 gene [Source:MGI Symbol;Acc:MGI:1917026]	69776	0.773092	-1.55796	1.2195	-1.27753	0.201414	NA	0.773092	-0.796028	1.11236	-0.715622	0.474225	NA
Krt28	11	99255698	99265729	45.99	protein_coding	keratin 28 [Source:MGI Symbol;Acc:MGI:1918093]	70843	4.84111	0.0977246	0.474642	0.205891	0.836876	NA	4.84111	-0.795796	0.522838	-1.52207	0.127991	NA
Gm45576	8	48010564	48020931	43.67	lncRNA	predicted gene 45576 [Source:MGI Symbol;Acc:MGI:5791412]	NA	1.18422	0.736883	1.01181	0.728282	0.466441	NA	1.18422	-0.794885	1.20964	-0.657128	0.511099	NA
Sell	1	163889551	163911750	41.06	protein_coding	selectin, lymphocyte [Source:MGI Symbol;Acc:MGI:98279]	20343	1.86735	-1.68928	0.857246	-1.97059	0.048771	NA	1.86735	-0.794159	0.743742	-1.06779	0.285616	NA
Capn3	2	120294053	120335399	47.1	protein_coding	calpain 3 [Source:MGI Symbol;Acc:MGI:107437]	12335	2.8912	-0.209252	0.600639	-0.348383	0.727553	NA	2.8912	-0.79373	0.650889	-1.21946	0.222671	NA
SNORA73	5	65934357	65934550	53.61	snoRNA	Small nucleolar RNA SNORA73 family [Source:RFAM;Acc:RF00045]	NA	1.31286	-1.1129	1.0529	-1.05698	0.290519	NA	1.31286	-0.793599	1.02105	-0.777238	0.437018	NA
Gm22192	2	32111982	32112066	48.24	snoRNA	predicted gene, 22192 [Source:MGI Symbol;Acc:MGI:5451969]	115489599	2.15817	0.0276133	0.784369	0.0352045	0.971917	NA	2.15817	-0.792906	0.880655	-0.900359	0.367929	NA
Gm14448	X	5797797	5798006	46.19	processed_pseudogene	predicted gene 14448 [Source:MGI Symbol;Acc:MGI:3649326]	NA	11.7778	-0.173713	0.301742	-0.575699	0.564819	NA	11.7778	-0.792587	0.32721	-2.42226	0.0154243	NA
Gm26726	X	72445817	72455042	41.17	lncRNA	predicted gene, 26726 [Source:MGI Symbol;Acc:MGI:5477220]	NA	0.741569	-0.444537	1.14936	-0.386769	0.698927	NA	0.741569	-0.792213	1.21121	-0.654066	0.513069	NA
H4c3	13	23881618	23882437	48.41	protein_coding	H4 clustered histone 3 [Source:MGI Symbol;Acc:MGI:2448421]	319155	5.04286	-0.799217	0.488166	-1.63718	0.101592	NA	5.04286	-0.792047	0.491949	-1.61002	0.107394	NA
	18	42707274	42707429	57.05	misc_RNA		NA	2.13707	-1.74955	0.877354	-1.99412	0.046139	NA	2.13707	-0.791793	0.781915	-1.01263	0.311235	NA
1700036A12Rik	9	60650403	60677558	46.63	lncRNA	RIKEN cDNA 1700036A12 gene [Source:MGI Symbol;Acc:MGI:1920548]	NA	2.36215	0.168451	0.732571	0.229945	0.818135	NA	2.36215	-0.791751	0.811257	-0.975956	0.329086	NA
Gm22748	12	17596147	17596282	55.88	snoRNA	predicted gene, 22748 [Source:MGI Symbol;Acc:MGI:5452525]	115488064	6.6329	-0.358783	0.375872	-0.954535	0.339813	NA	6.6329	-0.791691	0.402004	-1.96936	0.048912	NA
Fam110c	12	31123860	31130250	44.75	protein_coding	family with sequence similarity 110, member C [Source:MGI Symbol;Acc:MGI:1918813]	104943	0.527141	-0.891501	1.57097	-0.567485	0.570385	NA	0.527141	-0.791583	1.56646	-0.505333	0.613325	NA
Vdac3-ps1	13	18205326	18206178	44.2	unprocessed_pseudogene	voltage-dependent anion channel 3, pseudogene 1 [Source:MGI Symbol;Acc:MGI:1270159]	NA	164.932	1.06684	1.11439	0.957323	0.338404	0.610809	164.932	-0.791206	1.11588	-0.709044	0.478297	0.903046
Gm13777	2	90861123	90861467	54.78	processed_pseudogene	predicted gene 13777 [Source:MGI Symbol;Acc:MGI:3650376]	NA	0.781251	-1.53347	1.23602	-1.24065	0.214735	NA	0.781251	-0.790955	1.13297	-0.698128	0.485097	NA
Pdlim3	8	46338498	46372585	42.12	protein_coding	PDZ and LIM domain 3 [Source:MGI Symbol;Acc:MGI:1859274]	53318	80.0685	-0.425011	0.153029	-2.77733	0.0054808	0.0622643	80.0685	-0.788638	0.157899	-4.99458	5.89652e-07	0.00175189
Gm45182	7	90807808	90810211	39.73	TEC	predicted gene 45182 [Source:MGI Symbol;Acc:MGI:5753758]	NA	1.32589	-0.000472366	1.01469	-0.000465528	0.999629	NA	1.32589	-0.788565	1.08688	-0.72553	0.468127	NA
6330411D24Rik	4	142325011	142801409	45.81	protein_coding	RIKEN cDNA 6330411D24 gene [Source:MGI Symbol;Acc:MGI:1917975]	NA	2.40151	0.229653	0.617168	0.372108	0.709812	NA	2.40151	-0.788353	0.709514	-1.11112	0.266518	NA
Cep295nl	11	118223186	118233326	51.69	protein_coding	CEP295 N-terminal like [Source:MGI Symbol;Acc:MGI:1929713]	58251	5.74652	-0.522352	0.414425	-1.26042	0.207516	NA	5.74652	-0.787516	0.433567	-1.81637	0.0693144	NA
Fer1l4	2	155861059	155894867	50.46	protein_coding	fer-1-like 4 (C. elegans) [Source:MGI Symbol;Acc:MGI:1921812]	74562	1.48541	-2.05531	1.22645	-1.67582	0.0937725	NA	1.48541	-0.787362	1.0997	-0.715982	0.474002	NA
Proscos	8	27532405	27533070	65.17	lncRNA	proline synthetase co-transcribed, opposite strand [Source:MGI Symbol;Acc:MGI:3704307]	NA	11.9131	-0.365778	0.317572	-1.15179	0.249405	NA	11.9131	-0.787219	0.335143	-2.34891	0.0188287	NA
Gm44175	6	71331335	71337813	44.25	lncRNA	predicted gene, 44175 [Source:MGI Symbol;Acc:MGI:5690567]	NA	3.4698	-0.27122	0.630479	-0.43018	0.667065	NA	3.4698	-0.785327	0.666516	-1.17826	0.238694	NA
Gm45179	7	90698207	90702543	38.67	TEC	predicted gene 45179 [Source:MGI Symbol;Acc:MGI:5753755]	NA	3.17026	-0.954905	0.7265	-1.31439	0.188714	NA	3.17026	-0.785211	0.719321	-1.0916	0.275009	NA
A330015K06Rik	3	65040481	65210106	41.51	lncRNA	RIKEN cDNA A330015K06 gene [Source:MGI Symbol;Acc:MGI:2443553]	102637797	2.33404	-0.481893	0.672329	-0.716753	0.473527	NA	2.33404	-0.784924	0.706224	-1.11144	0.26638	NA
Gm42445	5	14661666	14664558	39.47	TEC	predicted gene 42445 [Source:MGI Symbol;Acc:MGI:5662582]	NA	1.05133	0.204469	1.23411	0.165682	0.868407	NA	1.05133	-0.784407	1.34334	-0.583921	0.559274	NA
Gm38345	19	37421357	37423104	53.38	TEC	predicted gene, 38345 [Source:MGI Symbol;Acc:MGI:5611573]	NA	2.61668	-0.860717	0.626993	-1.37277	0.169824	NA	2.61668	-0.781188	0.625838	-1.24823	0.211948	NA
4933433G19Rik	13	67144883	67180472	40.99	lncRNA	RIKEN cDNA 4933433G19 gene [Source:MGI Symbol;Acc:MGI:1918476]	71226	0.824372	-0.790954	1.20792	-0.654809	0.512591	NA	0.824372	-0.7802	1.21467	-0.642315	0.520669	NA
Gm7701	18	24390435	24391913	51.79	processed_pseudogene	predicted gene 7701 [Source:MGI Symbol;Acc:MGI:3646506]	NA	1.38938	-1.90695	1.16106	-1.64242	0.100504	NA	1.38938	-0.779435	1.03622	-0.75219	0.451937	NA
Gm50048	18	15536144	15563847	40.97	lncRNA	predicted gene, 50048 [Source:MGI Symbol;Acc:MGI:6275358]	NA	2.21447	-1.01279	0.760006	-1.33261	0.18266	NA	2.21447	-0.779355	0.740854	-1.05197	0.292814	NA
Prdm13	4	21677480	21685963	50.5	protein_coding	PR domain containing 13 [Source:MGI Symbol;Acc:MGI:2448528]	230025	36.6477	-0.462273	0.255569	-1.8088	0.070482	0.25781	36.6477	-0.779195	0.26127	-2.98233	0.0028606	0.157324
Gm6722	12	83667454	83667843	51.79	processed_pseudogene	predicted gene 6722 [Source:MGI Symbol;Acc:MGI:3648053]	NA	1.30947	-0.851197	0.963593	-0.883357	0.377043	NA	1.30947	-0.778902	0.962925	-0.808892	0.418577	NA
Gm34983	10	99295551	99324472	41.86	lncRNA	predicted gene, 34983 [Source:MGI Symbol;Acc:MGI:5594142]	NA	0.523376	-0.0489757	1.34649	-0.036373	0.970985	NA	0.523376	-0.778018	1.44058	-0.540074	0.589146	NA
A630072L19Rik	12	100908001	100916134	53.07	lncRNA	RIKEN cDNA A630072L19 gene [Source:MGI Symbol;Acc:MGI:3641830]	NA	1.58766	-0.679682	0.90881	-0.747881	0.454532	NA	1.58766	-0.777734	0.926071	-0.839821	0.401009	NA
Art4	6	136825449	136834731	47.82	protein_coding	ADP-ribosyltransferase 4 [Source:MGI Symbol;Acc:MGI:1202710]	109978	3.07742	-1.46504	0.70989	-2.06376	0.0390409	NA	3.07742	-0.776605	0.661667	-1.17371	0.240511	NA
Gm47702	10	32514827	32515482	36.89	TEC	predicted gene, 47702 [Source:MGI Symbol;Acc:MGI:6096817]	NA	2.05677	-0.392201	0.928956	-0.422196	0.672882	NA	2.05677	-0.776594	0.962971	-0.806456	0.41998	NA
Gm42679	3	102398658	102401563	43.36	lncRNA	predicted gene 42679 [Source:MGI Symbol;Acc:MGI:5662816]	NA	0.741043	-0.86308	1.37595	-0.62726	0.530489	NA	0.741043	-0.776272	1.3709	-0.566249	0.571225	NA
Zyg11a	4	108038935	108075245	44.5	protein_coding	zyg-11 family member A, cell cycle regulator [Source:MGI Symbol;Acc:MGI:2446208]	230590	1.66925	-1.69074	0.871409	-1.94023	0.0523512	NA	1.66925	-0.776157	0.757878	-1.02412	0.30578	NA
Gm40893	12	98490103	98492842	46.13	lncRNA	predicted gene, 40893 [Source:MGI Symbol;Acc:MGI:5623778]	105245437	2.15472	-0.428303	0.69814	-0.613491	0.539552	NA	2.15472	-0.776028	0.738403	-1.05096	0.293279	NA
Dbx1	7	49281247	49286597	52.05	protein_coding	developing brain homeobox 1 [Source:MGI Symbol;Acc:MGI:94867]	13172	36.2669	0.0414945	0.472051	0.0879026	0.929954	0.971923	36.2669	-0.776015	0.478989	-1.62011	0.105209	0.604303
Gm8615	5	149091918	149093019	50	transcribed_processed_pseudogene	predicted pseudogene 8615 [Source:MGI Symbol;Acc:MGI:3647532]	NA	1.99766	-0.287038	0.775666	-0.370054	0.711342	NA	1.99766	-0.775758	0.822023	-0.943719	0.345314	NA
Gm48801	9	27110886	27114594	46.78	lncRNA	predicted gene, 48801 [Source:MGI Symbol;Acc:MGI:6098508]	NA	1.39846	-1.3986	0.880219	-1.58892	0.112078	NA	1.39846	-0.775613	0.81491	-0.951777	0.34121	NA
Gm5398	X	76333438	76334421	47.56	processed_pseudogene	predicted gene 5398 [Source:MGI Symbol;Acc:MGI:3646383]	NA	1.13047	-0.538983	1.24199	-0.433968	0.664311	NA	1.13047	-0.775477	1.27416	-0.608616	0.542779	NA
Mir7087	9	45850819	45850888	62.86	miRNA	microRNA 7087 [Source:MGI Symbol;Acc:MGI:5530655]	102465659	0.689799	-1.10741	1.49317	-0.74165	0.458299	NA	0.689799	-0.774038	1.45879	-0.530603	0.595694	NA
Cpa6	1	10394945	10790170	39.85	protein_coding	carboxypeptidase A6 [Source:MGI Symbol;Acc:MGI:3045348]	329093	1.57636	0.0477975	0.839016	0.0569685	0.95457	NA	1.57636	-0.773582	0.927825	-0.833758	0.404417	NA
Pde6c	19	38121229	38172406	43.04	protein_coding	phosphodiesterase 6C, cGMP specific, cone, alpha prime [Source:MGI Symbol;Acc:MGI:105956]	110855	3.23056	-0.956307	0.715347	-1.33684	0.181273	NA	3.23056	-0.773473	0.707153	-1.09378	0.27405	NA
Mir3074-1	13	63449013	63449097	57.65	miRNA	microRNA 3074-1 [Source:MGI Symbol;Acc:MGI:4834247]	100526474	0.75221	0.174887	1.18371	0.147745	0.882544	NA	0.75221	-0.772963	1.31259	-0.588884	0.555939	NA
	17	85926653	85926845	44.04	misc_RNA		NA	1.8089	-0.323378	0.952807	-0.339395	0.734312	NA	1.8089	-0.772856	0.993625	-0.777814	0.436678	NA
Onecut3	10	80330669	80353110	53.76	protein_coding	one cut domain, family member 3 [Source:MGI Symbol;Acc:MGI:1891409]	246086	186.28	-0.840479	0.174149	-4.8262	1.39161e-06	0.000842506	186.28	-0.772386	0.174151	-4.43515	9.20061e-06	0.00935423
Gm37051	1	25659319	25662261	33.23	TEC	predicted gene, 37051 [Source:MGI Symbol;Acc:MGI:5610279]	NA	1.18625	-1.06476	1.0577	-1.00667	0.314094	NA	1.18625	-0.77237	1.03371	-0.747183	0.454953	NA
Gm26834	16	29629876	29656632	46.46	lncRNA	predicted gene, 26834 [Source:MGI Symbol;Acc:MGI:5477328]	NA	0.530923	-1.78131	1.47842	-1.20487	0.228253	NA	0.530923	-0.771428	1.47109	-0.52439	0.600007	NA
Gm8545	X	73050308	73051108	43.95	processed_pseudogene	predicted gene 8545 [Source:MGI Symbol;Acc:MGI:3648875]	NA	1.79691	-0.680099	1.01938	-0.667171	0.504663	NA	1.79691	-0.770819	1.03392	-0.745531	0.45595	NA
H2ac20	3	96127677	96128196	61.15	protein_coding	H2A clustered histone 20 [Source:MGI Symbol;Acc:MGI:2448316]	319176	0.930988	-1.99997	1.16508	-1.71659	0.0860537	NA	0.930988	-0.770645	1.04662	-0.736318	0.461537	NA
Onecut1	9	74769203	74799063	45.87	protein_coding	one cut domain, family member 1 [Source:MGI Symbol;Acc:MGI:1196423]	15379	64.0808	-0.472837	0.184467	-2.56326	0.0103695	0.0874458	64.0808	-0.770041	0.188672	-4.08138	4.47692e-05	0.0217494
H2-Eb2	17	34544639	34560386	43.43	protein_coding	histocompatibility 2, class II antigen E beta2 [Source:MGI Symbol;Acc:MGI:95902]	381091	4.17088	-0.403815	0.500001	-0.807628	0.419305	NA	4.17088	-0.770014	0.530702	-1.45093	0.146798	NA
Gm30329	8	79952559	79959853	43.76	lncRNA	predicted gene, 30329 [Source:MGI Symbol;Acc:MGI:5589488]	NA	2.3693	-0.662182	0.77386	-0.855688	0.39217	NA	2.3693	-0.769965	0.787867	-0.977279	0.328431	NA
Gm44718	7	63415622	63415980	32.59	lncRNA	predicted gene 44718 [Source:MGI Symbol;Acc:MGI:5753294]	NA	3.72101	-0.648631	0.65885	-0.98449	0.324875	NA	3.72101	-0.769847	0.670229	-1.14863	0.250707	NA
Gm35097	17	45458124	45462516	46.26	lncRNA	predicted gene, 35097 [Source:MGI Symbol;Acc:MGI:5594256]	NA	0.62283	-0.80505	1.39894	-0.575471	0.564973	NA	0.62283	-0.76813	1.39812	-0.549404	0.582729	NA
Fa2h	8	112071767	112120456	48.43	protein_coding	fatty acid 2-hydroxylase [Source:MGI Symbol;Acc:MGI:2443327]	338521	4.48894	-0.962961	0.57773	-1.6668	0.0955541	NA	4.48894	-0.767883	0.569694	-1.34789	0.177695	NA
Gm12444	4	46243014	46243890	44.13	processed_pseudogene	predicted gene 12444 [Source:MGI Symbol;Acc:MGI:3650375]	NA	0.437676	-1.24963	1.8906	-0.660967	0.508633	NA	0.437676	-0.767527	1.88626	-0.406903	0.684079	NA
1520401A03Rik	17	23923462	23941757	52.21	protein_coding	RIKEN cDNA 1520401A03 gene [Source:MGI Symbol;Acc:MGI:2443785]	NA	2.97938	-0.99934	0.669546	-1.49256	0.135551	NA	2.97938	-0.767386	0.657509	-1.16711	0.243165	NA
Gm49291	13	48392530	48416067	44.6	lncRNA	predicted gene, 49291 [Source:MGI Symbol;Acc:MGI:6118781]	NA	2.5605	0.299813	0.762841	0.393022	0.694303	NA	2.5605	-0.767337	0.832974	-0.921202	0.356945	NA
Odaph	5	92135334	92143179	43.68	protein_coding	odontogenesis associated phosphoprotein [Source:MGI Symbol;Acc:MGI:2685891]	381651	0.933422	0.576309	1.18408	0.486715	0.62646	NA	0.933422	-0.767275	1.34518	-0.570389	0.568414	NA
Hmx2	7	131150502	131159743	52.2	protein_coding	H6 homeobox 2 [Source:MGI Symbol;Acc:MGI:107159]	15372	49.37	-0.278005	0.207767	-1.33806	0.180877	0.437893	49.37	-0.767022	0.21526	-3.56323	0.000366322	0.0581106
Rspo4	2	151684847	151716588	51.4	protein_coding	R-spondin 4 [Source:MGI Symbol;Acc:MGI:1924467]	228770	12.1016	0.0914542	0.346354	0.264048	0.791743	NA	12.1016	-0.766976	0.374866	-2.046	0.0407563	NA
Efemp1	11	28803204	28876743	38.74	protein_coding	epidermal growth factor-containing fibulin-like extracellular matrix protein 1 [Source:MGI Symbol;Acc:MGI:1339998]	216616	42.4363	-0.307165	0.593274	-0.517746	0.604636	0.808741	42.4363	-0.766192	0.596004	-1.28555	0.198601	0.728913
Gm16551	9	74755265	74767416	48.16	lncRNA	predicted gene 16551 [Source:MGI Symbol;Acc:MGI:4414971]	NA	41.5706	-0.783102	0.256374	-3.05453	0.00225412	0.0403023	41.5706	-0.766111	0.257073	-2.98013	0.0028813	0.157324
Gm10080	9	44286041	44286478	53.65	processed_pseudogene	predicted gene 10080 [Source:MGI Symbol;Acc:MGI:3710529]	NA	4.83774	-0.239548	0.445888	-0.537238	0.591104	NA	4.83774	-0.76548	0.480287	-1.5938	0.110982	NA
Slc5a10	11	61563607	61611652	53.36	protein_coding	solute carrier family 5 (sodium/glucose cotransporter), member 10 [Source:MGI Symbol;Acc:MGI:1926089]	109342	0.898516	0.391011	1.64242	0.23807	0.811826	NA	0.898516	-0.764806	1.75169	-0.43661	0.662394	NA
Mir6942	13	21580748	21580808	52.46	miRNA	microRNA 6942 [Source:MGI Symbol;Acc:MGI:5530669]	102465568	3.49172	-0.215944	0.604072	-0.357481	0.720732	NA	3.49172	-0.764008	0.642555	-1.18902	0.234433	NA
5S_rRNA	17	95072253	95072359	45.79	rRNA	5S ribosomal RNA [Source:RFAM;Acc:RF00001]	NA	0.579236	-2.10867	1.45794	-1.44634	0.148083	NA	0.579236	-0.763455	1.41022	-0.541373	0.588251	NA
U1	11	76864912	76865061	56	snRNA	U1 spliceosomal RNA [Source:RFAM;Acc:RF00003]	NA	0.81142	0.411047	1.32185	0.310964	0.755828	NA	0.81142	-0.763176	1.45666	-0.523923	0.600332	NA
Gm16076	1	69131072	69145899	38.65	lncRNA	predicted gene 16076 [Source:MGI Symbol;Acc:MGI:3802084]	NA	0.662977	-1.14307	1.49981	-0.762142	0.445975	NA	0.662977	-0.763115	1.45922	-0.522962	0.601	NA
Corin	5	72457368	72661816	41.47	protein_coding	corin, serine peptidase [Source:MGI Symbol;Acc:MGI:1349451]	53419	6.18266	-0.846484	0.44527	-1.90106	0.0572947	NA	6.18266	-0.763053	0.444358	-1.7172	0.0859423	NA
Tmem41b-ps	9	90000990	90001860	43.05	processed_pseudogene	transmembrane protein 41B, pseudogene [Source:MGI Symbol;Acc:MGI:3646615]	NA	1.22951	-0.0853116	0.841187	-0.101418	0.919219	NA	1.22951	-0.762858	0.920872	-0.828408	0.407439	NA
Gm29674	10	107035773	107041636	39.14	lncRNA	predicted gene, 29674 [Source:MGI Symbol;Acc:MGI:5588833]	NA	3.20599	0.350336	0.526246	0.665727	0.505586	NA	3.20599	-0.762809	0.60638	-1.25797	0.208401	NA
Gm6997	14	79203389	79204008	49.35	processed_pseudogene	predicted gene 6997 [Source:MGI Symbol;Acc:MGI:3644027]	NA	0.583055	-0.458367	1.35169	-0.339108	0.734529	NA	0.583055	-0.762022	1.40098	-0.543922	0.586495	NA
Tex16	X	110920704	111037023	35.34	protein_coding	testis expressed gene 16 [Source:MGI Symbol;Acc:MGI:1890545]	83556	4.65053	-0.999026	0.452273	-2.2089	0.0271816	NA	4.65053	-0.761238	0.440337	-1.72876	0.0838515	NA
Gm13142	4	147186784	147188438	43.81	processed_pseudogene	predicted gene 13142 [Source:MGI Symbol;Acc:MGI:3651745]	NA	4.86692	-0.141974	0.494232	-0.287262	0.773912	NA	4.86692	-0.760272	0.530933	-1.43195	0.152157	NA
Gm16754	9	21136667	21144342	51.33	lncRNA	predicted gene, 16754 [Source:MGI Symbol;Acc:MGI:4439678]	NA	2.58453	0.8001	0.698585	1.14532	0.252078	NA	2.58453	-0.759977	0.814939	-0.932556	0.351049	NA
Cnn1	9	22010512	22020926	51.99	protein_coding	calponin 1 [Source:MGI Symbol;Acc:MGI:104979]	12797	5.00657	-0.3234	0.61258	-0.527932	0.597547	NA	5.00657	-0.757891	0.634456	-1.19455	0.232262	NA
Gm30934	9	44831497	44832787	51.67	lncRNA	predicted gene, 30934 [Source:MGI Symbol;Acc:MGI:5590093]	NA	0.887366	-0.0807774	1.16148	-0.0695468	0.944554	NA	0.887366	-0.757852	1.26566	-0.598782	0.549318	NA
Cd36	5	17986688	18093799	37.16	protein_coding	CD36 molecule [Source:MGI Symbol;Acc:MGI:107899]	12491	12.3812	-0.57581	0.324108	-1.7766	0.0756336	NA	12.3812	-0.757373	0.332649	-2.27679	0.0227986	NA
Alas2	X	149330371	149353634	41.27	protein_coding	aminolevulinic acid synthase 2, erythroid [Source:MGI Symbol;Acc:MGI:87990]	11656	205.097	-1.0268	0.496934	-2.06627	0.0388027	0.183889	205.097	-0.757301	0.496659	-1.52479	0.127311	0.648187
Gm48259	13	8328640	8329325	40.23	TEC	predicted gene, 48259 [Source:MGI Symbol;Acc:MGI:6097676]	NA	2.81467	-0.486447	0.649921	-0.748471	0.454176	NA	2.81467	-0.756962	0.675255	-1.121	0.262287	NA
Gm31328	17	74634584	74634739	49.36	processed_pseudogene	predicted gene, 31328 [Source:MGI Symbol;Acc:MGI:5590487]	NA	0.57039	-0.380857	1.28714	-0.295895	0.76731	NA	0.57039	-0.756776	1.34608	-0.562209	0.573973	NA
Mir374b	X	102616666	102616760	43.16	miRNA	microRNA 374b [Source:MGI Symbol;Acc:MGI:3629958]	751546	3.02346	-0.400524	0.558066	-0.7177	0.472942	NA	3.02346	-0.756346	0.58861	-1.28497	0.198803	NA
Ins2	7	142232393	142297118	42.6	protein_coding	insulin II [Source:MGI Symbol;Acc:MGI:96573]	16334	2.35357	-0.467149	0.680048	-0.686935	0.492124	NA	2.35357	-0.75556	0.709865	-1.06437	0.287161	NA
Selenok-ps6	13	62535465	62535747	49.47	processed_pseudogene	selenoprotein K, pseudogene 6 [Source:MGI Symbol;Acc:MGI:5012188]	NA	1.02615	1.04834	0.988053	1.06102	0.288683	NA	1.02615	-0.754818	1.20613	-0.625818	0.531434	NA
A830012C17Rik	4	4138321	4188703	41.02	lncRNA	RIKEN cDNA A830012C17 gene [Source:MGI Symbol;Acc:MGI:2441830]	NA	3.76913	-0.0743818	0.536084	-0.13875	0.889648	NA	3.76913	-0.754742	0.583237	-1.29406	0.195646	NA
Pkd2l1	19	44136076	44180881	45.19	protein_coding	polycystic kidney disease 2-like 1 [Source:MGI Symbol;Acc:MGI:1352448]	329064	3.31449	-1.53914	0.639834	-2.40553	0.0161489	NA	3.31449	-0.753971	0.578749	-1.30276	0.192656	NA
A130012E19Rik	10	115230655	115233789	38.5	TEC	RIKEN cDNA A130012E19 gene [Source:MGI Symbol;Acc:MGI:2443640]	NA	1.0102	-0.153585	0.927077	-0.165666	0.86842	NA	1.0102	-0.753932	1.00676	-0.748866	0.453938	NA
AA474408	7	109657194	109660532	43.61	TEC	expressed sequence AA474408 [Source:MGI Symbol;Acc:MGI:3034216]	NA	5.35216	-0.127402	0.48767	-0.261246	0.793903	NA	5.35216	-0.753864	0.524639	-1.43692	0.150741	NA
Ldhb-ps	19	21914744	21915745	52.79	processed_pseudogene	lactate dehydrogenase B, pseudogene [Source:MGI Symbol;Acc:MGI:3645435]	NA	3.83314	-0.678673	0.493042	-1.3765	0.168667	NA	3.83314	-0.753853	0.503162	-1.49823	0.134073	NA
4930593A02Rik	3	58600010	58704752	42.72	lncRNA	RIKEN cDNA 4930593A02 gene [Source:MGI Symbol;Acc:MGI:1923132]	71301	2.39175	0.112982	0.694357	0.162715	0.870743	NA	2.39175	-0.753756	0.763682	-0.987002	0.323641	NA
Gm37649	9	103418502	103420733	44.35	TEC	predicted gene, 37649 [Source:MGI Symbol;Acc:MGI:5610877]	NA	2.15228	-2.15742	1.14834	-1.87874	0.0602803	NA	2.15228	-0.753238	1.00175	-0.751921	0.452099	NA
Gm33016	12	71384402	71389577	42.74	lncRNA	predicted gene, 33016 [Source:MGI Symbol;Acc:MGI:5592175]	NA	1.6177	-1.39387	0.872244	-1.59802	0.110037	NA	1.6177	-0.752838	0.803714	-0.936699	0.348914	NA
Gm21860	Y	90763696	90766736	41.37	lncRNA	predicted gene, 21860 [Source:MGI Symbol;Acc:MGI:5434024]	NA	6.12123	0.0388727	0.645442	0.0602265	0.951975	NA	6.12123	-0.752323	0.672989	-1.11788	0.263617	NA
Gm25939	1	72294167	72294357	45.55	snRNA	predicted gene, 25939 [Source:MGI Symbol;Acc:MGI:5455716]	115487691	3.93437	-0.00291451	0.542786	-0.00536954	0.995716	NA	3.93437	-0.752225	0.592054	-1.27054	0.203894	NA
Gm17511	7	126885216	126885557	56.14	processed_pseudogene	predicted gene, 17511 [Source:MGI Symbol;Acc:MGI:4937145]	NA	3.04299	0.528892	0.56776	0.931541	0.351574	NA	3.04299	-0.751533	0.661515	-1.13608	0.255924	NA
Gm1070	6	71270749	71279864	46.6	transcribed_unprocessed_pseudogene	predicted gene 1070 [Source:MGI Symbol;Acc:MGI:2685916]	381785	1.37211	-0.596703	0.875537	-0.681528	0.495538	NA	1.37211	-0.751175	0.902773	-0.832075	0.405367	NA
Gm37106	1	176872808	176874339	36.42	TEC	predicted gene, 37106 [Source:MGI Symbol;Acc:MGI:5610334]	NA	2.1745	-0.0288222	0.704451	-0.0409144	0.967364	NA	2.1745	-0.750539	0.765241	-0.980788	0.326697	NA
Gm20661	9	107860257	107872206	50.01	protein_coding	predicted gene 20661 [Source:MGI Symbol;Acc:MGI:5313108]	NA	3.3516	-0.581769	0.520038	-1.1187	0.263266	NA	3.3516	-0.750035	0.53722	-1.39614	0.162672	NA
Gm45597	7	134511644	134513637	47.24	TEC	predicted gene 45597 [Source:MGI Symbol;Acc:MGI:5791433]	NA	6.4184	-0.755556	0.406582	-1.85831	0.0631245	NA	6.4184	-0.749965	0.409839	-1.8299	0.0672646	NA
Gm37956	X	102815252	102817261	39.05	TEC	predicted gene, 37956 [Source:MGI Symbol;Acc:MGI:5611184]	NA	0.901541	-2.04415	1.24183	-1.64607	0.0997487	NA	0.901541	-0.749833	1.12316	-0.667613	0.504381	NA
Gm37894	2	14042636	14045234	37.9	TEC	predicted gene, 37894 [Source:MGI Symbol;Acc:MGI:5611122]	NA	1.12769	-1.13097	1.09653	-1.0314	0.302353	NA	1.12769	-0.749759	1.04884	-0.714844	0.474705	NA
Fth-ps2	6	39630384	39630899	48.45	processed_pseudogene	ferritin heavy chain, pseudogene 2 [Source:MGI Symbol;Acc:MGI:104594]	NA	2.27926	-0.978199	0.749297	-1.30549	0.191727	NA	2.27926	-0.749158	0.734238	-1.02032	0.307576	NA
Gm4950	18	51998339	51998953	54.31	processed_pseudogene	predicted pseudogene 4950 [Source:MGI Symbol;Acc:MGI:3649015]	NA	1.59124	-0.625131	0.772101	-0.809649	0.418142	NA	1.59124	-0.748725	0.792524	-0.944735	0.344794	NA
Pkhd1	1	20128003	20688288	39.68	protein_coding	polycystic kidney and hepatic disease 1 [Source:MGI Symbol;Acc:MGI:2155808]	241035	1.8831	0.682399	0.713364	0.956593	0.338773	NA	1.8831	-0.748634	0.854895	-0.875703	0.381191	NA
Redrum	18	54555367	54586366	40.98	lncRNA	Redrum, erythroid developmental long intergenic non-protein coding transcript [Source:MGI Symbol;Acc:MGI:1924683]	77433	2.16725	-0.822801	0.788774	-1.04314	0.296884	NA	2.16725	-0.748541	0.788103	-0.949801	0.342213	NA
Gm5809	16	22049141	22049669	51.42	processed_pseudogene	predicted pseudogene 5809 [Source:MGI Symbol;Acc:MGI:3647324]	NA	0.53971	-1.30897	1.38645	-0.944118	0.345109	NA	0.53971	-0.747605	1.37672	-0.543034	0.587106	NA
Gbp8	5	105162016	105287406	41.79	protein_coding	guanylate-binding protein 8 [Source:MGI Symbol;Acc:MGI:1923324]	76074	4.29703	-0.252478	0.571347	-0.441899	0.658562	NA	4.29703	-0.746593	0.602931	-1.23827	0.215615	NA
Gm43876	6	45506017	45509245	40.23	TEC	predicted gene, 43876 [Source:MGI Symbol;Acc:MGI:5690268]	NA	0.67074	-0.414383	1.29213	-0.320698	0.74844	NA	0.67074	-0.746585	1.34772	-0.553961	0.579606	NA
Pde6a	18	61353387	61422995	46.36	protein_coding	phosphodiesterase 6A, cGMP-specific, rod, alpha [Source:MGI Symbol;Acc:MGI:97524]	225600	1.54485	-0.794715	0.961592	-0.826458	0.408544	NA	1.54485	-0.745483	0.963398	-0.773805	0.439046	NA
Gm47424	13	64008896	64010105	30.66	lncRNA	predicted gene, 47424 [Source:MGI Symbol;Acc:MGI:6096366]	NA	1.08486	-0.0791698	0.988116	-0.080122	0.93614	NA	1.08486	-0.745237	1.05528	-0.706196	0.480066	NA
Gm20488	5	149291941	149354147	47.19	lncRNA	predicted gene 20488 [Source:MGI Symbol;Acc:MGI:5141953]	NA	1.40099	0.0526775	0.861742	0.0611291	0.951256	NA	1.40099	-0.745147	0.947228	-0.786661	0.431481	NA
Gm26676	18	80366550	80369820	47.2	lncRNA	predicted gene, 26676 [Source:MGI Symbol;Acc:MGI:5477170]	NA	4.41499	-0.613937	0.498073	-1.23262	0.217716	NA	4.41499	-0.745039	0.510648	-1.45901	0.144563	NA
Gm44435	6	77389283	77393401	38.43	TEC	predicted gene, 44435 [Source:MGI Symbol;Acc:MGI:5690827]	NA	5.11436	-0.012621	0.526275	-0.0239817	0.980867	NA	5.11436	-0.744071	0.565197	-1.31648	0.188012	NA
Mir339	5	139355405	139355500	66.67	miRNA	microRNA 339 [Source:MGI Symbol;Acc:MGI:3619354]	723898	1.94665	-0.616262	0.796377	-0.773833	0.43903	NA	1.94665	-0.743981	0.816832	-0.910812	0.362394	NA
Wnt6	1	74811051	74824481	53.1	protein_coding	wingless-type MMTV integration site family, member 6 [Source:MGI Symbol;Acc:MGI:98960]	22420	54.6281	-0.365121	0.623121	-0.585955	0.557906	0.776543	54.6281	-0.74343	0.624848	-1.18978	0.234134	0.765445
1700022I11Rik	4	42969604	42983640	45.11	protein_coding	RIKEN cDNA 1700022I11 gene [Source:MGI Symbol;Acc:MGI:1914567]	67317	3.2075	-0.690955	0.70017	-0.986839	0.323722	NA	3.2075	-0.743026	0.706997	-1.05096	0.293277	NA
Gm14302	2	164301816	164302875	45.09	lncRNA	predicted gene 14302 [Source:MGI Symbol;Acc:MGI:3701953]	NA	6.64792	-0.757128	0.435017	-1.74046	0.0817788	NA	6.64792	-0.742844	0.437805	-1.69675	0.0897446	NA
Hspb2	9	50662378	50663654	57.95	protein_coding	heat shock protein 2 [Source:MGI Symbol;Acc:MGI:1916503]	69253	3.61583	-0.141651	0.565885	-0.250318	0.802342	NA	3.61583	-0.741659	0.609153	-1.21752	0.223405	NA
Gm13363	2	19997732	19998253	42.34	processed_pseudogene	predicted gene 13363 [Source:MGI Symbol;Acc:MGI:3651407]	NA	1.17642	-0.856843	1.02831	-0.833254	0.404702	NA	1.17642	-0.741108	1.02251	-0.724796	0.468577	NA
Taar2	10	23814470	23817481	42.26	protein_coding	trace amine-associated receptor 2 [Source:MGI Symbol;Acc:MGI:2685071]	209512	0.880908	0.613464	1.15769	0.529905	0.596178	NA	0.880908	-0.741026	1.32301	-0.560105	0.575408	NA
9630028H03Rik	2	135167367	135425504	40.86	lncRNA	RIKEN cDNA 9630028H03 gene [Source:MGI Symbol;Acc:MGI:2444526]	320684	1.68861	-1.12494	0.996264	-1.12916	0.258832	NA	1.68861	-0.740328	0.966666	-0.765857	0.443762	NA
Myom2	8	15107653	15183541	45.83	protein_coding	myomesin 2 [Source:MGI Symbol;Acc:MGI:1328358]	17930	4.2491	-0.427395	0.656362	-0.651157	0.514945	NA	4.2491	-0.739842	0.676183	-1.09414	0.273892	NA
1700024G13Rik	14	32098025	32110348	47	protein_coding	RIKEN cDNA 1700024G13 gene [Source:MGI Symbol;Acc:MGI:1914335]	67085	8.08492	-0.100213	0.341931	-0.293078	0.769462	NA	8.08492	-0.739343	0.375849	-1.96713	0.0491684	NA
Tnmd	X	132751729	132766326	41.23	protein_coding	tenomodulin [Source:MGI Symbol;Acc:MGI:1929885]	64103	1.12843	0.172024	1.02803	0.167333	0.867108	NA	1.12843	-0.739235	1.12092	-0.659487	0.509583	NA
Gm9353	3	121043783	121044386	58.11	processed_pseudogene	predicted gene 9353 [Source:MGI Symbol;Acc:MGI:3644601]	NA	0.651736	-2.20404	1.47841	-1.49081	0.13601	NA	0.651736	-0.738487	1.41578	-0.52161	0.601942	NA
Lypd2	15	74604096	74606178	55.26	protein_coding	Ly6/Plaur domain containing 2 [Source:MGI Symbol;Acc:MGI:1915561]	68311	6.20792	0.0317513	0.760417	0.0417551	0.966694	NA	6.20792	-0.738169	0.782938	-0.94282	0.345773	NA
Gm24608	3	89917902	89918037	41.18	snoRNA	predicted gene, 24608 [Source:MGI Symbol;Acc:MGI:5454385]	115489820	0.949915	-0.549602	1.08192	-0.507988	0.611462	NA	0.949915	-0.737739	1.11271	-0.663013	0.507322	NA
9630013K17Rik	11	63855052	63858866	52.24	lncRNA	RIKEN cDNA 9630013K17 gene [Source:MGI Symbol;Acc:MGI:1926133]	78883	1.08245	-0.138486	1.05636	-0.131097	0.895699	NA	1.08245	-0.737538	1.12719	-0.654318	0.512907	NA
Gm12104	11	30856942	30857920	46.17	processed_pseudogene	predicted gene 12104 [Source:MGI Symbol;Acc:MGI:3650164]	NA	2.46632	0.331649	0.641714	0.516817	0.605284	NA	2.46632	-0.73741	0.725325	-1.01666	0.309314	NA
Gm4598	7	24360719	24362534	47.58	lncRNA	predicted gene 4598 [Source:MGI Symbol;Acc:MGI:3782781]	100043706	2.53357	-0.579387	0.68273	-0.848633	0.396085	NA	2.53357	-0.737021	0.702125	-1.0497	0.293856	NA
Krt25	11	99206342	99213777	44.61	protein_coding	keratin 25 [Source:MGI Symbol;Acc:MGI:1918060]	70810	2.71715	-0.666043	0.671949	-0.991211	0.321583	NA	2.71715	-0.736659	0.685709	-1.0743	0.282687	NA
Erfe	1	91294152	91301939	55.66	protein_coding	erythroferrone [Source:MGI Symbol;Acc:MGI:3606476]	227358	9.49743	-0.21992	0.36035	-0.610296	0.541666	NA	9.49743	-0.735973	0.383647	-1.91836	0.0550652	NA
Rhd	4	134591847	134623483	48.95	protein_coding	Rh blood group, D antigen [Source:MGI Symbol;Acc:MGI:1202882]	19746	5.8807	-0.280492	0.594656	-0.471688	0.637149	NA	5.8807	-0.735518	0.613632	-1.19863	0.230672	NA
Gm38043	1	156410678	156415818	42.17	TEC	predicted gene, 38043 [Source:MGI Symbol;Acc:MGI:5611271]	NA	5.65587	-0.548669	0.496087	-1.10599	0.268729	NA	5.65587	-0.735148	0.508564	-1.44554	0.148307	NA
Gm29069	1	76397329	76505059	39.59	lncRNA	predicted gene 29069 [Source:MGI Symbol;Acc:MGI:5579775]	NA	3.17668	-0.381314	0.55875	-0.682442	0.494959	NA	3.17668	-0.735103	0.58944	-1.24712	0.212353	NA
Snora73a	4	132080086	132080290	56.1	snoRNA	small nucleolar RNA, H/ACA box 73a [Source:MGI Symbol;Acc:MGI:4360046]	100306944	1.95021	-0.53456	0.74029	-0.722096	0.470236	NA	1.95021	-0.734852	0.763536	-0.962433	0.335832	NA
Gm34808	19	26460957	26461850	47.32	lncRNA	predicted gene, 34808 [Source:MGI Symbol;Acc:MGI:5593967]	NA	1.10498	-0.797786	1.12306	-0.710368	0.477476	NA	1.10498	-0.734428	1.12339	-0.653761	0.513266	NA
Gm23628	X	20480762	20480934	36.99	snRNA	predicted gene, 23628 [Source:MGI Symbol;Acc:MGI:5453405]	NA	3.26163	-0.818528	0.69013	-1.18605	0.235603	NA	3.26163	-0.734174	0.68889	-1.06574	0.286543	NA
Gm4949	18	38492494	38493591	51.82	processed_pseudogene	predicted gene 4949 [Source:MGI Symbol;Acc:MGI:3646890]	NA	3.63217	-0.0161632	0.598926	-0.0269869	0.97847	NA	3.63217	-0.732994	0.657963	-1.11403	0.265265	NA
B230323A14Rik	9	69666022	69738127	44.18	lncRNA	RIKEN cDNA B230323A14 gene [Source:MGI Symbol;Acc:MGI:2443084]	319970	54.1585	-0.589061	0.268707	-2.19221	0.0283647	0.154474	54.1585	-0.732936	0.270768	-2.70688	0.00679188	0.221841
Gm29684	10	94956444	94981687	43.84	lncRNA	predicted gene, 29684 [Source:MGI Symbol;Acc:MGI:5588843]	628062	3.59543	-0.529762	0.604333	-0.876605	0.380701	NA	3.59543	-0.73293	0.621613	-1.17908	0.238367	NA
Gm45779	8	73171253	73175316	51.45	TEC	predicted gene 45779 [Source:MGI Symbol;Acc:MGI:5804894]	NA	2.96306	-0.824812	0.762361	-1.08192	0.279289	NA	2.96306	-0.732214	0.760856	-0.962356	0.335871	NA
Gm12854	4	115924465	115924761	46.13	processed_pseudogene	predicted gene 12854 [Source:MGI Symbol;Acc:MGI:3650410]	NA	2.9077	-0.298414	0.625989	-0.476708	0.63357	NA	2.9077	-0.732085	0.673058	-1.0877	0.276728	NA
Gm44240	6	80025659	80028312	33.27	TEC	predicted gene, 44240 [Source:MGI Symbol;Acc:MGI:5690632]	NA	5.36029	-0.535336	0.471191	-1.13613	0.255901	NA	5.36029	-0.731908	0.485201	-1.50846	0.131436	NA
4930412M03Rik	11	60003045	60006056	52.03	lncRNA	RIKEN cDNA 4930412M03 gene [Source:MGI Symbol;Acc:MGI:2443570]	100504140	0.641861	-0.737939	1.23342	-0.598287	0.549649	NA	0.641861	-0.731609	1.2422	-0.588964	0.555886	NA
Slc10a6	5	103753577	103777269	44.59	protein_coding	solute carrier family 10 (sodium/bile acid cotransporter family), member 6 [Source:MGI Symbol;Acc:MGI:1923000]	75750	1.91298	-0.341464	0.731269	-0.466947	0.640538	NA	1.91298	-0.73146	0.777971	-0.940215	0.347107	NA
Sh2d4a	8	68729219	68800351	41.9	protein_coding	SH2 domain containing 4A [Source:MGI Symbol;Acc:MGI:1919531]	72281	3.86261	-0.887767	0.599444	-1.48099	0.138611	NA	3.86261	-0.731304	0.594357	-1.23041	0.218543	NA
Mpzl2	9	44951097	44965313	45.23	protein_coding	myelin protein zero-like 2 [Source:MGI Symbol;Acc:MGI:1289160]	14012	27.7278	-0.176303	0.694705	-0.253781	0.799665	NA	27.7278	-0.730986	0.698981	-1.04579	0.295659	0.812501
Gm42480	5	57950501	57953095	35.65	TEC	predicted gene 42480 [Source:MGI Symbol;Acc:MGI:5662617]	NA	1.47697	-3.02885	1.04622	-2.89503	0.00379122	NA	1.47697	-0.729324	0.778831	-0.936433	0.34905	NA
7SK	9	78082585	78082915	58.01	misc_RNA	7SK RNA [Source:RFAM;Acc:RF00100]	19817	190.265	-0.98371	0.332076	-2.96231	0.00305342	0.0466521	190.265	-0.72918	0.331593	-2.19902	0.0278765	0.38115
Pwwp4c	X	73682725	73689241	53.92	protein_coding	PWWP domain containing 4C [Source:MGI Symbol;Acc:MGI:3645126]	434797	7.89164	-0.19495	0.448752	-0.434428	0.663978	NA	7.89164	-0.728523	0.47107	-1.54653	0.121977	NA
Gm4754	5	41499466	41500274	46.48	processed_pseudogene	predicted gene 4754 [Source:MGI Symbol;Acc:MGI:3645925]	NA	0.554711	-0.824133	1.5547	-0.530092	0.596048	NA	0.554711	-0.728469	1.5505	-0.469827	0.638478	NA
Gm20404	6	116084611	116104454	39.04	lncRNA	predicted gene 20404 [Source:MGI Symbol;Acc:MGI:5141869]	NA	2.69078	-0.386154	0.607931	-0.635194	0.525302	NA	2.69078	-0.727834	0.639783	-1.13763	0.255277	NA
Gm43817	5	106027449	106029710	40.58	TEC	predicted gene 43817 [Source:MGI Symbol;Acc:MGI:5663954]	NA	1.23378	-0.38271	0.936056	-0.408854	0.682647	NA	1.23378	-0.727549	0.980567	-0.741968	0.458107	NA
Gm42548	6	28233080	28237012	38.27	TEC	predicted gene 42548 [Source:MGI Symbol;Acc:MGI:5662685]	NA	2.65459	-0.592269	0.696804	-0.849979	0.395337	NA	2.65459	-0.727542	0.71268	-1.02085	0.307324	NA
Gm18225	9	22207242	22207983	39.76	unprocessed_pseudogene	predicted gene, 18225 [Source:MGI Symbol;Acc:MGI:5010410]	NA	2.88767	-0.532026	0.640885	-0.830143	0.406458	NA	2.88767	-0.727035	0.659507	-1.10239	0.270292	NA
Gm10074	17	36536915	36537163	38.55	processed_pseudogene	predicted gene 10074 [Source:MGI Symbol;Acc:MGI:3708632]	NA	0.991481	-0.324443	0.967753	-0.335254	0.737433	NA	0.991481	-0.726593	1.02576	-0.708343	0.478732	NA
Gm43571	5	121853172	121856269	45.97	TEC	predicted gene 43571 [Source:MGI Symbol;Acc:MGI:5663708]	NA	1.39787	1.14515	1.02458	1.11768	0.263706	NA	1.39787	-0.726263	1.20528	-0.602569	0.546796	NA
Gm43815	5	72711583	72712572	39.29	TEC	predicted gene 43815 [Source:MGI Symbol;Acc:MGI:5663952]	NA	2.17317	-0.247872	0.745615	-0.332439	0.739558	NA	2.17317	-0.726046	0.787796	-0.921617	0.356729	NA
C330002G04Rik	19	22955594	23053288	44.09	lncRNA	RIKEN cDNA C330002G04 gene [Source:MGI Symbol;Acc:MGI:1924860]	NA	0.679262	-0.360788	1.30809	-0.275812	0.782692	NA	0.679262	-0.725771	1.36466	-0.531831	0.594843	NA
Tph1	7	46294065	46321961	44.76	protein_coding	tryptophan hydroxylase 1 [Source:MGI Symbol;Acc:MGI:98796]	21990	25.8486	0.292094	0.667105	0.437853	0.661493	NA	25.8486	-0.725301	0.675817	-1.07322	0.283172	0.803296
Dlk1	12	109418749	109429262	53.54	protein_coding	delta like non-canonical Notch ligand 1 [Source:MGI Symbol;Acc:MGI:94900]	13386	1547.76	-0.550261	0.232015	-2.37166	0.0177082	0.119397	1547.76	-0.725257	0.23211	-3.12462	0.00178034	0.120861
Gm47761	10	17193833	17198976	50.84	lncRNA	predicted gene, 47761 [Source:MGI Symbol;Acc:MGI:6096912]	NA	6.7426	-0.28315	0.580623	-0.487666	0.625786	NA	6.7426	-0.724607	0.595101	-1.21762	0.223369	NA
Tmem207	16	26322406	26345519	39.25	protein_coding	transmembrane protein 207 [Source:MGI Symbol;Acc:MGI:2685386]	100043057	0.933348	-0.777526	1.07808	-0.721212	0.470779	NA	0.933348	-0.724368	1.07976	-0.670859	0.50231	NA
Gm23294	17	33019541	33019704	52.44	snRNA	predicted gene, 23294 [Source:MGI Symbol;Acc:MGI:5453071]	115488836	3.65157	-0.896564	0.694932	-1.29015	0.197	NA	3.65157	-0.723151	0.688748	-1.04995	0.293741	NA
2010320O07Rik	18	38342825	38362198	48.96	lncRNA	RIKEN cDNA 2010320O07 gene [Source:MGI Symbol;Acc:MGI:1917131]	NA	0.694089	-0.109326	1.47527	-0.0741057	0.940926	NA	0.694089	-0.723092	1.5547	-0.465102	0.641859	NA
Gm23849	11	101518192	101518382	45.55	snRNA	predicted gene, 23849 [Source:MGI Symbol;Acc:MGI:5453626]	115487916	1.48057	-0.488242	0.843966	-0.578509	0.562921	NA	1.48057	-0.722903	0.872026	-0.828992	0.407109	NA
Gm44928	7	84224923	84225050	59.38	TEC	predicted gene 44928 [Source:MGI Symbol;Acc:MGI:5753504]	NA	1.84652	-0.819486	0.839373	-0.976308	0.328912	NA	1.84652	-0.72263	0.836735	-0.863631	0.387791	NA
Gm45793	7	89476426	89477767	45.16	TEC	predicted gene 45793 [Source:MGI Symbol;Acc:MGI:5804908]	NA	0.845869	0.776581	1.11651	0.695545	0.486714	NA	0.845869	-0.722367	1.29653	-0.557153	0.577423	NA
Mapk13	17	28988271	28999207	53.16	protein_coding	mitogen-activated protein kinase 13 [Source:MGI Symbol;Acc:MGI:1346864]	26415	10.3721	-0.370172	0.311629	-1.18786	0.234888	NA	10.3721	-0.722138	0.328679	-2.19709	0.0280138	NA
Gm16793	8	36049657	36056126	49.74	lncRNA	predicted gene, 16793 [Source:MGI Symbol;Acc:MGI:4439717]	100504714	8.73361	-0.127379	0.381209	-0.334146	0.73827	NA	8.73361	-0.721749	0.408275	-1.7678	0.0770937	NA
Adam18	8	25092262	25164771	41.18	protein_coding	a disintegrin and metallopeptidase domain 18 [Source:MGI Symbol;Acc:MGI:105986]	13524	1.17777	0.23694	0.908988	0.260663	0.794352	NA	1.17777	-0.721661	1.01876	-0.708375	0.478713	NA
Klk13	7	43361991	43376958	46.72	protein_coding	kallikrein related-peptidase 13 [Source:MGI Symbol;Acc:MGI:3615275]	626834	1.20953	0.325058	0.922738	0.352276	0.724632	NA	1.20953	-0.721594	1.03572	-0.696704	0.485988	NA
Gm44801	8	9653823	9655882	39.81	TEC	predicted gene 44801 [Source:MGI Symbol;Acc:MGI:5753377]	NA	0.783456	-0.752138	1.23624	-0.608408	0.542917	NA	0.783456	-0.721316	1.24133	-0.581084	0.561184	NA
Gm13063	4	131775489	131776272	70.15	lncRNA	predicted gene 13063 [Source:MGI Symbol;Acc:MGI:3649474]	NA	1.19738	-0.336889	0.960071	-0.3509	0.725663	NA	1.19738	-0.720561	1.01591	-0.709277	0.478153	NA
Gm38708	6	88165379	88167663	58.47	lncRNA	predicted gene, 38708 [Source:MGI Symbol;Acc:MGI:5621593]	NA	2.25229	-0.650304	0.733116	-0.887042	0.375056	NA	2.25229	-0.720055	0.745764	-0.965527	0.334281	NA
Gm36584	7	82501706	82516282	46.07	lncRNA	predicted gene, 36584 [Source:MGI Symbol;Acc:MGI:5595743]	NA	6.9509	-0.31051	0.37825	-0.820913	0.411696	NA	6.9509	-0.719684	0.401626	-1.79193	0.0731447	NA
Gm37718	1	139082890	139085520	36.91	TEC	predicted gene, 37718 [Source:MGI Symbol;Acc:MGI:5610946]	NA	1.40306	0.368048	0.89088	0.413128	0.679513	NA	1.40306	-0.719666	1.0111	-0.711766	0.47661	NA
Mir6998	2	31502433	31502496	64.06	miRNA	microRNA 6998 [Source:MGI Symbol;Acc:MGI:5531406]	102466214	1.61408	-0.141889	0.841451	-0.168624	0.866092	NA	1.61408	-0.718832	0.897533	-0.800898	0.423191	NA
Gm37329	1	3582674	3584730	37.43	TEC	predicted gene, 37329 [Source:MGI Symbol;Acc:MGI:5610557]	NA	1.06713	-0.339287	1.0808	-0.313921	0.753581	NA	1.06713	-0.718551	1.12955	-0.636139	0.524686	NA
Gm37876	3	86675378	86685960	45.37	lncRNA	predicted gene, 37876 [Source:MGI Symbol;Acc:MGI:5611104]	NA	2.79512	-0.157121	0.697104	-0.22539	0.821676	NA	2.79512	-0.718207	0.740642	-0.96971	0.332191	NA
Tnk1	11	69741831	69749556	52.86	protein_coding	tyrosine kinase, non-receptor, 1 [Source:MGI Symbol;Acc:MGI:1930958]	83813	2.49208	-1.57106	0.738482	-2.12742	0.033385	NA	2.49208	-0.717169	0.648058	-1.10664	0.268448	NA
Gm47976	10	78100365	78101909	45.5	TEC	predicted gene, 47976 [Source:MGI Symbol;Acc:MGI:6097260]	NA	17.6288	-0.624482	0.24752	-2.52296	0.0116371	NA	17.6288	-0.716756	0.252479	-2.83888	0.00452725	NA
Lhx1os	11	84416486	84426657	50.24	lncRNA	LIM homeobox 1, opposite strand [Source:MGI Symbol;Acc:MGI:1925615]	78365	72.3278	-0.662344	0.18878	-3.50855	0.000450561	0.0181295	72.3278	-0.71508	0.190025	-3.76308	0.000167832	0.0414145
Gm45184	7	127033594	127038564	46.69	lncRNA	predicted gene 45184 [Source:MGI Symbol;Acc:MGI:5753760]	NA	0.925912	-2.30155	1.30378	-1.76528	0.0775165	NA	0.925912	-0.714943	1.15921	-0.616751	0.537399	NA
Irx2	13	72776939	72782317	54.25	protein_coding	Iroquois homeobox 2 [Source:MGI Symbol;Acc:MGI:1197526]	16372	234.924	-0.497538	0.385361	-1.2911	0.19667	0.457071	234.924	-0.714852	0.385803	-1.85289	0.0638978	0.515348
Gm38944	7	6345994	6347004	43.32	lncRNA	predicted gene, 38944 [Source:MGI Symbol;Acc:MGI:5621829]	NA	3.08317	0.0889852	0.614416	0.144829	0.884846	NA	3.08317	-0.714189	0.67245	-1.06207	0.288203	NA
Pakap	4	57717657	57896984	45.3	protein_coding	paralemmin A kinase anchor protein [Source:MGI Symbol;Acc:MGI:5141924]	677884	3.11619	-1.07846	0.668064	-1.61431	0.10646	NA	3.11619	-0.71265	0.645151	-1.10462	0.269323	NA
Gm16372	12	24543206	24543655	54.44	processed_pseudogene	predicted pseudogene 16372 [Source:MGI Symbol;Acc:MGI:3648102]	NA	0.797448	0.407681	1.19745	0.340458	0.733512	NA	0.797448	-0.712468	1.34114	-0.531239	0.595253	NA
Nmu	5	76481342	76511635	41.84	protein_coding	neuromedin U [Source:MGI Symbol;Acc:MGI:1860476]	56183	2.25861	-0.388353	0.660429	-0.588031	0.556511	NA	2.25861	-0.71226	0.696719	-1.02231	0.306636	NA
Edn2	4	120018403	120024557	53.78	protein_coding	endothelin 2 [Source:MGI Symbol;Acc:MGI:95284]	13615	1.0018	-1.79916	1.18836	-1.51398	0.13003	NA	1.0018	-0.711409	1.03729	-0.685831	0.49282	NA
Olfr324	11	58485940	58491609	46.56	protein_coding	olfactory receptor 324 [Source:MGI Symbol;Acc:MGI:3030158]	257892	2.40852	-0.489317	0.743581	-0.658055	0.510503	NA	2.40852	-0.711147	0.76696	-0.927229	0.353808	NA
Smim6	11	115802843	115804746	51.37	protein_coding	small integral membrane protein 6 [Source:MGI Symbol;Acc:MGI:1915778]	68528	0.697257	-0.051991	1.2182	-0.0426785	0.965958	NA	0.697257	-0.710389	1.31735	-0.539255	0.589711	NA
Gm37345	3	45400104	45403241	37.92	TEC	predicted gene, 37345 [Source:MGI Symbol;Acc:MGI:5610573]	NA	19.5727	-0.156107	0.237584	-0.657059	0.511143	NA	19.5727	-0.710086	0.255437	-2.77988	0.00543784	0.200537
1700018M17Rik	4	59549154	59549625	76.06	pseudogene	RIKEN cDNA 1700018M17 gene [Source:MGI Symbol;Acc:MGI:1919495]	NA	1.17482	-1.78743	1.08923	-1.641	0.100798	NA	1.17482	-0.709929	0.961502	-0.738354	0.460299	NA
Gm13133	4	154634739	154642102	49.92	lncRNA	predicted gene 13133 [Source:MGI Symbol;Acc:MGI:3650642]	102634405	6.89258	-0.820575	0.376089	-2.18186	0.0291198	NA	6.89258	-0.708894	0.373478	-1.89809	0.0576845	NA
Gm19583	5	75270982	75307768	44.14	lncRNA	predicted gene, 19583 [Source:MGI Symbol;Acc:MGI:5011768]	100503184	5.43514	-0.180192	0.518702	-0.34739	0.728298	NA	5.43514	-0.708766	0.546534	-1.29684	0.194687	NA
Gm9487	9	115234217	115234688	52.75	processed_pseudogene	predicted gene 9487 [Source:MGI Symbol;Acc:MGI:3779897]	NA	0.534019	-0.790537	1.47593	-0.53562	0.592221	NA	0.534019	-0.707783	1.47214	-0.480784	0.63067	NA
Gm9910	11	105834530	105836079	60.84	TEC	predicted gene 9910 [Source:MGI Symbol;Acc:MGI:3642577]	NA	4.59794	-0.0183086	0.527719	-0.0346938	0.972324	NA	4.59794	-0.707697	0.568548	-1.24474	0.213226	NA
5330432J10Rik	9	13308563	13312795	42.92	TEC	RIKEN cDNA 5330432J10 gene [Source:MGI Symbol;Acc:MGI:2443489]	NA	1.62431	-1.41661	0.947904	-1.49446	0.135055	NA	1.62431	-0.707638	0.878887	-0.805152	0.420732	NA
Gm22496	7	58997085	58997172	44.32	snoRNA	predicted gene, 22496 [Source:MGI Symbol;Acc:MGI:5452273]	102642160	0.617216	0.408437	1.33971	0.304868	0.760466	NA	0.617216	-0.706331	1.46951	-0.480658	0.63076	NA
Gm9318	12	24826245	24826682	49.32	processed_pseudogene	predicted gene 9318 [Source:MGI Symbol;Acc:MGI:3646781]	NA	0.659677	-0.337264	1.35318	-0.249239	0.803176	NA	0.659677	-0.705697	1.41071	-0.500243	0.616904	NA
Gm44798	8	9668153	9670562	44.52	TEC	predicted gene 44798 [Source:MGI Symbol;Acc:MGI:5753374]	NA	1.41281	-0.969712	0.946773	-1.02423	0.305727	NA	1.41281	-0.705589	0.923188	-0.764297	0.444691	NA
Gm22059	11	98601812	98601915	46.15	snoRNA	predicted gene, 22059 [Source:MGI Symbol;Acc:MGI:5451836]	115487912	0.816162	-0.417476	1.22608	-0.340497	0.733483	NA	0.816162	-0.704556	1.27327	-0.553345	0.580027	NA
Gm45194	X	110801086	111150287	36.14	protein_coding	predicted gene 45194 [Source:MGI Symbol;Acc:MGI:5753770]	NA	6.56988	-0.310443	0.421665	-0.736231	0.46159	NA	6.56988	-0.703536	0.444143	-1.58403	0.113187	NA
A230005M16Rik	2	25595862	25599728	49.42	lncRNA	RIKEN cDNA A230005M16 gene [Source:MGI Symbol;Acc:MGI:3603401]	NA	13.2931	0.548751	0.301342	1.82102	0.0686032	NA	13.2931	-0.702245	0.343741	-2.04295	0.0410575	NA
Gm45652	8	29578101	29581931	39.36	TEC	predicted gene 45652 [Source:MGI Symbol;Acc:MGI:5791488]	NA	1.07245	-3.22861	1.52872	-2.11196	0.0346897	NA	1.07245	-0.701617	1.40938	-0.497821	0.61861	NA
E130218I03Rik	4	133970973	133973184	58.82	protein_coding	RIKEN cDNA E130218I03 gene [Source:MGI Symbol;Acc:MGI:3528958]	NA	1.31542	0.338205	0.921185	0.367141	0.713514	NA	1.31542	-0.70078	1.03339	-0.678137	0.497685	NA
Tubb4b-ps1	5	7229365	7230700	55.09	processed_pseudogene	tubulin, beta 4B class IVB, pseudogene 1 [Source:MGI Symbol;Acc:MGI:3642800]	NA	4.16882	0.274042	0.484238	0.565923	0.571446	NA	4.16882	-0.700394	0.5487	-1.27646	0.201792	NA
Nanp	2	150871605	150881318	43.63	protein_coding	N-acetylneuraminic acid phosphatase [Source:MGI Symbol;Acc:MGI:1914561]	67311	3.50503	-0.238972	0.516308	-0.462847	0.643474	NA	3.50503	-0.699342	0.553492	-1.26351	0.206406	NA
Cldn13	5	134943103	134944380	52.19	protein_coding	claudin 13 [Source:MGI Symbol;Acc:MGI:1913102]	57255	0.621279	-0.841859	1.98203	-0.424746	0.671022	NA	0.621279	-0.699059	1.97647	-0.35369	0.723571	NA
Gm15247	X	168768797	168769935	55.75	lncRNA	predicted gene 15247 [Source:MGI Symbol;Acc:MGI:3705183]	NA	2.89808	-0.427492	0.617989	-0.691748	0.489096	NA	2.89808	-0.698972	0.640803	-1.09078	0.275372	NA
Bloc1s6os	2	122575210	122580282	39.19	lncRNA	biogenesis of lysosomal organelles complex-1, subunit 6, pallidin, opposite strand [Source:MGI Symbol;Acc:MGI:1923165]	NA	1.59468	-0.242434	0.750198	-0.32316	0.746574	NA	1.59468	-0.698897	0.807927	-0.865049	0.387012	NA
Hba-a2	11	32246489	32247298	56.91	protein_coding	hemoglobin alpha, adult chain 2 [Source:MGI Symbol;Acc:MGI:96016]	110257	657.265	-1.21857	0.508496	-2.39642	0.016556	0.115269	657.265	-0.69887	0.508298	-1.37492	0.169156	0.701219
Gm24644	2	103871014	103871152	61.87	scaRNA	predicted gene, 24644 [Source:MGI Symbol;Acc:MGI:5454421]	115489635	6.20809	-0.519055	0.406836	-1.27583	0.202014	NA	6.20809	-0.698473	0.420941	-1.65931	0.097053	NA
Gm7672	10	21922013	21922884	43.12	processed_pseudogene	predicted gene 7672 [Source:MGI Symbol;Acc:MGI:3647232]	NA	1.2639	0.35604	0.870975	0.408784	0.682698	NA	1.2639	-0.698418	0.990968	-0.704784	0.480945	NA
Gm34091	6	127388093	127388696	47.02	processed_pseudogene	predicted gene, 34091 [Source:MGI Symbol;Acc:MGI:5593250]	NA	2.37491	-0.00780509	0.714444	-0.0109247	0.991284	NA	2.37491	-0.697927	0.779081	-0.895834	0.370342	NA
Chrna10	7	101760473	101766035	51.75	protein_coding	cholinergic receptor, nicotinic, alpha polypeptide 10 [Source:MGI Symbol;Acc:MGI:3609260]	504186	1.05124	0.0656596	0.955733	0.0687007	0.945228	NA	1.05124	-0.697387	1.04537	-0.667119	0.504696	NA
Shisal2b	13	104981791	105000401	40.74	protein_coding	shisa like 2B [Source:MGI Symbol;Acc:MGI:1925053]	77803	10.5775	0.172326	0.323176	0.533226	0.593877	NA	10.5775	-0.697294	0.359685	-1.93862	0.0525473	NA
Mab21l1	3	55689931	55692422	47.23	protein_coding	mab-21-like 1 [Source:MGI Symbol;Acc:MGI:1333773]	17116	459.075	-0.653418	0.266263	-2.45403	0.0141266	0.104992	459.075	-0.696606	0.266394	-2.61494	0.00892429	0.244255
Lhfpl1	X	144073355	144132085	40.18	protein_coding	lipoma HMGIC fusion partner-like 1 [Source:MGI Symbol;Acc:MGI:1891214]	237091	1.49582	-1.35469	0.943483	-1.43584	0.151048	NA	1.49582	-0.696451	0.879551	-0.791826	0.428462	NA
Gm2810	5	40485781	40486770	47.58	processed_pseudogene	predicted pseudogene 2810 [Source:MGI Symbol;Acc:MGI:3780980]	NA	2.52956	-0.218773	0.602299	-0.363229	0.716434	NA	2.52956	-0.696327	0.649603	-1.07193	0.283753	NA
Gm37621	9	100993900	100999430	37.95	TEC	predicted gene, 37621 [Source:MGI Symbol;Acc:MGI:5610849]	NA	4.64908	-0.979742	0.538483	-1.81945	0.068843	NA	4.64908	-0.695846	0.524034	-1.32787	0.184223	NA
Cd2	3	101183215	101195255	49.28	protein_coding	CD2 antigen [Source:MGI Symbol;Acc:MGI:88320]	12481	6.91832	0.00162582	0.423051	0.00384308	0.996934	NA	6.91832	-0.69544	0.456276	-1.52416	0.127468	NA
Trim43a	9	88462944	88470872	42.11	protein_coding	tripartite motif-containing 43A [Source:MGI Symbol;Acc:MGI:3645218]	547109	2.9756	-1.2073	0.655107	-1.8429	0.0653434	NA	2.9756	-0.694654	0.615639	-1.12835	0.259174	NA
Gjb2	14	57336057	57342159	48.8	protein_coding	gap junction protein, beta 2 [Source:MGI Symbol;Acc:MGI:95720]	14619	124.329	-0.565116	0.649285	-0.870367	0.3841	0.650994	124.329	-0.69338	0.649615	-1.06737	0.285804	0.804499
Gm31592	10	91724691	91789442	39.03	lncRNA	predicted gene, 31592 [Source:MGI Symbol;Acc:MGI:5590751]	102633867	1.50995	0.437621	0.956012	0.457757	0.647127	NA	1.50995	-0.69265	1.0514	-0.65879	0.510031	NA
Gm44043	6	149471907	149475159	40.85	TEC	predicted gene, 44043 [Source:MGI Symbol;Acc:MGI:5690435]	NA	3.81629	-0.00463372	0.536703	-0.00863367	0.993111	NA	3.81629	-0.692577	0.579297	-1.19555	0.231873	NA
Gm13550	2	58978443	58978967	45.71	processed_pseudogene	predicted gene 13550 [Source:MGI Symbol;Acc:MGI:3651031]	NA	0.714774	-2.95876	1.40569	-2.10484	0.0353052	NA	0.714774	-0.692468	1.3011	-0.532216	0.594576	NA
Mir142hg	11	87646403	87648096	53.96	lncRNA	Mir142 host gene (non-protein coding) [Source:MGI Symbol;Acc:MGI:1925841]	NA	1.49881	0.0973991	0.95043	0.102479	0.918376	NA	1.49881	-0.691997	1.04519	-0.662081	0.50792	NA
4933439N14Rik	8	12552899	12555341	44.58	lncRNA	RIKEN cDNA 4933439N14 gene [Source:MGI Symbol;Acc:MGI:1925389]	NA	2.78892	-0.870758	0.62663	-1.38959	0.164654	NA	2.78892	-0.691907	0.616865	-1.12165	0.262011	NA
B230206L02Rik	11	94024311	94046602	51.64	lncRNA	RIKEN cDNA B230206L02 gene [Source:MGI Symbol;Acc:MGI:1924598]	100039440	11.6192	0.354505	0.350782	1.01061	0.312201	NA	11.6192	-0.691829	0.389571	-1.77587	0.0757538	NA
Chmp4c	3	10431967	10493916	41.7	protein_coding	charged multivesicular body protein 4C [Source:MGI Symbol;Acc:MGI:1913621]	66371	3.85595	-1.08277	0.704714	-1.53646	0.124425	NA	3.85595	-0.69125	0.685945	-1.00773	0.313583	NA
Gm43077	3	34071857	34074031	47.63	lncRNA	predicted gene 43077 [Source:MGI Symbol;Acc:MGI:5663214]	NA	1.95289	-2.21423	0.944342	-2.34473	0.0190409	NA	1.95289	-0.690562	0.750073	-0.920661	0.357228	NA
Gm49703	12	100538167	100540235	40.5	TEC	predicted gene, 49703 [Source:MGI Symbol;Acc:MGI:6215164]	NA	3.64373	0.099524	0.510483	0.19496	0.845424	NA	3.64373	-0.690277	0.56488	-1.22199	0.221712	NA
Gm25129	2	158221454	158221586	55.64	snoRNA	predicted gene, 25129 [Source:MGI Symbol;Acc:MGI:5454906]	115489591	12.4772	-0.517777	0.34775	-1.48893	0.136505	NA	12.4772	-0.689429	0.355766	-1.93787	0.0526389	NA
Gm8189	19	8450677	8519162	40.17	transcribed_unprocessed_pseudogene	predicted gene 8189 [Source:MGI Symbol;Acc:MGI:3779786]	NA	3.75321	-0.40864	0.745363	-0.548242	0.583525	NA	3.75321	-0.689182	0.763439	-0.902734	0.366667	NA
	5	69498126	69498231	61.32	miRNA		NA	1.209	-0.398951	1.05549	-0.377978	0.705447	NA	1.209	-0.688938	1.10955	-0.620916	0.534655	NA
Tlr8	X	166025692	166047325	39.83	protein_coding	toll-like receptor 8 [Source:MGI Symbol;Acc:MGI:2176887]	170744	2.50778	-0.135231	0.655638	-0.206259	0.836589	NA	2.50778	-0.688684	0.704062	-0.978158	0.327996	NA
Gm37426	1	32749260	32751729	42.02	TEC	predicted gene, 37426 [Source:MGI Symbol;Acc:MGI:5610654]	NA	4.26908	-0.112312	0.487236	-0.230509	0.817696	NA	4.26908	-0.688054	0.53293	-1.29108	0.196677	NA
Gm12409	4	45762377	45764223	50.3	lncRNA	predicted gene 12409 [Source:MGI Symbol;Acc:MGI:3649923]	100040567	1.27152	0.00717136	0.896907	0.00799566	0.99362	NA	1.27152	-0.687542	0.974743	-0.705357	0.480588	NA
Gm48283	14	19917048	19923523	45	lncRNA	predicted gene, 48283 [Source:MGI Symbol;Acc:MGI:6097716]	NA	3.61288	-0.487949	0.67253	-0.725542	0.46812	NA	3.61288	-0.687224	0.688539	-0.998091	0.318235	NA
Rho	6	115908709	115916997	52.24	protein_coding	rhodopsin [Source:MGI Symbol;Acc:MGI:97914]	212541	12.8803	-0.417813	0.295599	-1.41345	0.157525	NA	12.8803	-0.687223	0.307488	-2.23496	0.0254202	NA
Pebp4	14	70077869	70297367	48.58	protein_coding	phosphatidylethanolamine binding protein 4 [Source:MGI Symbol;Acc:MGI:1920773]	73523	1.11403	-0.271187	0.985014	-0.275313	0.783076	NA	1.11403	-0.687131	1.04295	-0.658834	0.510003	NA
Gabre	X	71299605	71318409	44.23	protein_coding	gamma-aminobutyric acid (GABA) A receptor, subunit epsilon [Source:MGI Symbol;Acc:MGI:1330235]	14404	77.521	-0.117418	0.167348	-0.701643	0.482902	0.725302	77.521	-0.687055	0.173929	-3.95021	7.80829e-05	0.0282297
Otor	2	142920393	142923633	38.91	protein_coding	otoraplin [Source:MGI Symbol;Acc:MGI:1888678]	57329	2.97984	-0.499887	0.642433	-0.778115	0.436501	NA	2.97984	-0.686945	0.659598	-1.04146	0.297662	NA
Rasl2-9	7	5127937	5128949	47.98	protein_coding	RAS-like, family 2, locus 9 [Source:MGI Symbol;Acc:MGI:104605]	19428	1.84661	-0.737498	0.984362	-0.749215	0.453728	NA	1.84661	-0.686839	0.985812	-0.696724	0.485975	NA
Cd96	16	45856020	45940614	40.7	protein_coding	CD96 antigen [Source:MGI Symbol;Acc:MGI:1934368]	84544	1.46971	0.107918	0.974078	0.11079	0.911783	NA	1.46971	-0.686664	1.05063	-0.653572	0.513388	NA
Gm32679	16	29648274	29653546	44.23	lncRNA	predicted gene, 32679 [Source:MGI Symbol;Acc:MGI:5591838]	NA	4.24694	0.342197	0.462688	0.739584	0.459553	NA	4.24694	-0.685848	0.532363	-1.28831	0.197639	NA
Pitx3	19	46124124	46136765	51.49	protein_coding	paired-like homeodomain transcription factor 3 [Source:MGI Symbol;Acc:MGI:1100498]	18742	18.3806	-0.740011	0.377406	-1.96078	0.0499043	NA	18.3806	-0.684698	0.377657	-1.81302	0.0698295	NA
	3	96127817	96127957	64.54	miRNA		NA	2.2714	0.008544	0.792942	0.0107751	0.991403	NA	2.2714	-0.68452	0.844066	-0.810979	0.417378	NA
Gm9939	8	35432206	35434881	52.69	lncRNA	predicted gene 9939 [Source:MGI Symbol;Acc:MGI:3708775]	NA	12.0622	-0.646178	0.317535	-2.03498	0.0418526	NA	12.0622	-0.683787	0.321499	-2.12687	0.0334309	NA
Irx5	8	93084253	93102914	50.91	protein_coding	Iroquois homeobox 5 [Source:MGI Symbol;Acc:MGI:1859086]	54352	122.981	-0.583997	0.337066	-1.73259	0.0831681	0.282806	122.981	-0.683668	0.33764	-2.02485	0.0428831	0.448059
Gm33936	15	36341363	36367263	44.21	lncRNA	predicted gene, 33936 [Source:MGI Symbol;Acc:MGI:5593095]	NA	1.16379	1.10607	1.04618	1.05724	0.290401	NA	1.16379	-0.683391	1.21998	-0.560163	0.575368	NA
C330022C24Rik	7	140417134	140425602	48.55	lncRNA	RIKEN cDNA C330022C24 gene [Source:MGI Symbol;Acc:MGI:1925770]	78520	2.99852	0.598912	0.596891	1.00338	0.315675	NA	2.99852	-0.68276	0.686825	-0.994082	0.320183	NA
Gm36560	15	102705930	102727979	45.87	lncRNA	predicted gene, 36560 [Source:MGI Symbol;Acc:MGI:5595719]	NA	3.94736	-0.82456	0.508719	-1.62085	0.105049	NA	3.94736	-0.682049	0.503058	-1.35581	0.175161	NA
Cartpt	13	100034997	100037599	51.9	protein_coding	CART prepropeptide [Source:MGI Symbol;Acc:MGI:1351330]	27220	39.4803	-0.288044	0.236543	-1.21773	0.223328	0.491512	39.4803	-0.681914	0.243077	-2.80534	0.00502628	0.194859
Gm37376	19	5851969	5852421	43.71	TEC	predicted gene, 37376 [Source:MGI Symbol;Acc:MGI:5610604]	NA	2.50736	-1.17343	0.667572	-1.75775	0.0787898	NA	2.50736	-0.68188	0.630099	-1.08218	0.279173	NA
Olfr658	7	104292084	104296512	38.07	protein_coding	olfactory receptor 658 [Source:MGI Symbol;Acc:MGI:3030492]	259051	3.84284	0.190061	0.52452	0.362352	0.717089	NA	3.84284	-0.68143	0.580537	-1.17379	0.240479	NA
1700081N11Rik	12	54909432	54910452	57.79	lncRNA	RIKEN cDNA 1700081N11 gene [Source:MGI Symbol;Acc:MGI:1920778]	NA	3.52221	0.38323	0.514948	0.744211	0.456749	NA	3.52221	-0.681385	0.587589	-1.15963	0.2462	NA
Pou4f1	14	104699112	104705435	50.79	protein_coding	POU domain, class 4, transcription factor 1 [Source:MGI Symbol;Acc:MGI:102525]	NA	197.789	-0.133414	0.509986	-0.261603	0.793627	0.91461	197.789	-0.681284	0.510827	-1.33369	0.182306	0.712993
Nmrk2	10	81034004	81037885	53.43	protein_coding	nicotinamide riboside kinase 2 [Source:MGI Symbol;Acc:MGI:1916814]	69564	2.02067	-1.76471	0.920703	-1.9167	0.055276	NA	2.02067	-0.681142	0.797663	-0.853922	0.393148	NA
Foxd2	4	114763479	114766070	62.69	protein_coding	forkhead box D2 [Source:MGI Symbol;Acc:MGI:1347471]	17301	44.5537	-0.422585	0.302524	-1.39686	0.162455	0.411087	44.5537	-0.680537	0.305826	-2.22524	0.0260649	0.372243
Gm45833	8	122393553	122400827	51.2	lncRNA	predicted gene 45833 [Source:MGI Symbol;Acc:MGI:5804948]	NA	4.1857	0.0770018	0.493565	0.156011	0.876024	NA	4.1857	-0.680001	0.54465	-1.24851	0.211844	NA
5S_rRNA	15	79576703	79576826	45.16	rRNA	5S ribosomal RNA [Source:RFAM;Acc:RF00001]	NA	0.820477	-1.12446	1.27201	-0.883999	0.376697	NA	0.820477	-0.679798	1.21372	-0.560093	0.575416	NA
Gm35618	13	69828708	69845795	48.09	lncRNA	predicted gene, 35618 [Source:MGI Symbol;Acc:MGI:5594777]	NA	3.35497	0.17895	0.607306	0.294662	0.768252	NA	3.35497	-0.678874	0.663617	-1.02299	0.306312	NA
Gm46209	10	7408356	7408908	48.28	processed_pseudogene	predicted gene, 46209 [Source:MGI Symbol;Acc:MGI:5825846]	NA	2.36367	-0.62561	0.680883	-0.918821	0.358189	NA	2.36367	-0.678483	0.691709	-0.980879	0.326653	NA
Gm43195	5	140134911	140137242	52.44	TEC	predicted gene 43195 [Source:MGI Symbol;Acc:MGI:5663332]	NA	0.74469	-0.681548	1.38669	-0.491494	0.623077	NA	0.74469	-0.677857	1.39491	-0.485951	0.627002	NA
Zfp422-ps	17	33524013	33524719	52.9	unprocessed_pseudogene	zinc finger protein 422, pseudogene [Source:MGI Symbol;Acc:MGI:3028594]	NA	0.779721	-0.137491	1.19766	-0.1148	0.908603	NA	0.779721	-0.677277	1.2718	-0.532533	0.594357	NA
Prdm6	18	53596655	53708979	43.79	protein_coding	PR domain containing 6 [Source:MGI Symbol;Acc:MGI:2684938]	225518	32.7878	-0.0529793	0.697668	-0.0759377	0.939469	NA	32.7878	-0.676749	0.701383	-0.964878	0.334606	0.835091
Gm12164	11	45720146	45720696	57.17	processed_pseudogene	predicted gene 12164 [Source:MGI Symbol;Acc:MGI:3650637]	NA	1.13825	-0.141479	1.05552	-0.134037	0.893373	NA	1.13825	-0.676738	1.13644	-0.595491	0.551515	NA
Gm44691	7	68639152	68657921	40.87	lncRNA	predicted gene 44691 [Source:MGI Symbol;Acc:MGI:5753267]	NA	2.26339	0.193895	1.02889	0.188451	0.850523	NA	2.26339	-0.676676	1.09095	-0.620265	0.535083	NA
1600014C23Rik	17	46043790	46044770	56.68	protein_coding	RIKEN cDNA 1600014C23 gene [Source:MGI Symbol;Acc:MGI:1919490]	72240	1.89509	-1.2191	0.812833	-1.49982	0.133662	NA	1.89509	-0.676547	0.75956	-0.890709	0.373085	NA
Gm26688	13	40881284	40888638	55.05	lncRNA	predicted gene, 26688 [Source:MGI Symbol;Acc:MGI:5477182]	102633805	0.831869	-1.08774	1.60599	-0.677303	0.498214	NA	0.831869	-0.676207	1.57101	-0.430428	0.666884	NA
Gm37735	1	68678583	68679988	35.63	TEC	predicted gene, 37735 [Source:MGI Symbol;Acc:MGI:5610963]	NA	1.19118	0.24326	0.955863	0.254493	0.799115	NA	1.19118	-0.676112	1.05697	-0.63967	0.522387	NA
Anxa8	14	33807938	33822528	49.37	protein_coding	annexin A8 [Source:MGI Symbol;Acc:MGI:1201374]	11752	3.72907	0.482246	0.58742	0.820956	0.411671	NA	3.72907	-0.676007	0.65551	-1.03127	0.302415	NA
Gm7247	14	51599213	51807439	38.07	protein_coding	predicted gene 7247 [Source:MGI Symbol;Acc:MGI:3643454]	NA	6.71299	-0.0790169	0.424296	-0.186231	0.852264	NA	6.71299	-0.675666	0.456292	-1.48077	0.138667	NA
Rps19-ps7	2	139914952	139915389	53.42	processed_pseudogene	ribosomal protein S19, pseudogene 7 [Source:MGI Symbol;Acc:MGI:3652235]	NA	1.24846	-0.461735	1.05648	-0.437051	0.662074	NA	1.24846	-0.67515	1.09033	-0.619218	0.535773	NA
Gm14719	X	48749837	48750176	62.06	processed_pseudogene	predicted gene 14719 [Source:MGI Symbol;Acc:MGI:3705771]	NA	3.52025	-0.43532	0.588608	-0.739576	0.459557	NA	3.52025	-0.674861	0.608298	-1.10943	0.267246	NA
Hsf3	X	95349784	95499900	38.07	protein_coding	heat shock transcription factor 3 [Source:MGI Symbol;Acc:MGI:3045337]	245525	0.41689	-1.26298	1.85827	-0.679652	0.496725	NA	0.41689	-0.674274	1.85017	-0.364439	0.71553	NA
Hbb-bt	7	103461731	103463203	45.69	protein_coding	hemoglobin, beta adult t chain [Source:MGI Symbol;Acc:MGI:5474850]	101488143	741.063	-1.204	0.513539	-2.34451	0.0190522	0.124698	741.063	-0.674041	0.513363	-1.31299	0.189187	0.71941
Gm48622	13	54463924	54481899	49.29	lncRNA	predicted gene, 48622 [Source:MGI Symbol;Acc:MGI:6098218]	NA	4.69223	-0.433284	0.454066	-0.954232	0.339966	NA	4.69223	-0.673635	0.473633	-1.42227	0.154948	NA
H2bc14	13	21906214	21906737	57.82	protein_coding	H2B clustered histone 14 [Source:MGI Symbol;Acc:MGI:2448404]	319186	2.34002	-0.406317	0.772641	-0.525881	0.598971	NA	2.34002	-0.673608	0.797085	-0.845089	0.398061	NA
Svet1	8	29598865	29602804	40.56	TEC	subventricular expressed transcript 1 [Source:MGI Symbol;Acc:MGI:2385655]	NA	4.65909	-0.809013	0.578823	-1.39769	0.162208	NA	4.65909	-0.673241	0.574819	-1.17122	0.24151	NA
Vgll2	10	51898598	51904567	49.41	protein_coding	vestigial like family member 2 [Source:MGI Symbol;Acc:MGI:2447460]	215031	41.517	-0.134895	0.274625	-0.491198	0.623287	0.818764	41.517	-0.672579	0.282056	-2.38456	0.0170996	0.31746
Gm22303	12	16989995	16990116	39.34	snoRNA	predicted gene, 22303 [Source:MGI Symbol;Acc:MGI:5452080]	115488066	1.56834	-0.126228	0.95639	-0.131983	0.894997	NA	1.56834	-0.671339	1.01812	-0.659394	0.509643	NA
Gm38312	1	89024795	89026540	41.18	TEC	predicted gene, 38312 [Source:MGI Symbol;Acc:MGI:5611540]	NA	3.06701	-0.923312	0.610135	-1.51329	0.130205	NA	3.06701	-0.671254	0.595195	-1.12779	0.259409	NA
Gm4824	15	25840206	25840697	48.37	processed_pseudogene	predicted gene 4824 [Source:MGI Symbol;Acc:MGI:3643521]	NA	3.64771	-0.0676354	0.524427	-0.12897	0.897381	NA	3.64771	-0.670882	0.571055	-1.17481	0.24007	NA
Gm21976	13	98416395	98443662	45.35	protein_coding	predicted gene 21976 [Source:MGI Symbol;Acc:MGI:5439445]	NA	0.773463	-1.65116	1.35396	-1.21951	0.222652	NA	0.773463	-0.670561	1.28568	-0.52156	0.601977	NA
Gm28528	17	85926754	85928429	48.99	lncRNA	predicted gene 28528 [Source:MGI Symbol;Acc:MGI:5579234]	NA	9.63365	-0.521579	0.390486	-1.33572	0.181641	NA	9.63365	-0.670127	0.398784	-1.68043	0.0928741	NA
Mansc4	6	146976558	146988530	49.11	protein_coding	MANSC domain containing 4 [Source:MGI Symbol;Acc:MGI:3645619]	545893	6.15893	-0.454214	0.445242	-1.02015	0.307656	NA	6.15893	-0.668825	0.458882	-1.45751	0.144976	NA
Gm47341	10	119298255	119300426	42.63	TEC	predicted gene, 47341 [Source:MGI Symbol;Acc:MGI:6096234]	NA	1.00664	-0.149706	1.05395	-0.142043	0.887046	NA	1.00664	-0.668382	1.13323	-0.589805	0.555322	NA
Irx3	8	92525153	92528695	60.91	protein_coding	Iroquois related homeobox 3 [Source:MGI Symbol;Acc:MGI:1197522]	16373	149.286	-0.562624	0.308524	-1.8236	0.0682127	0.254194	149.286	-0.668187	0.309057	-2.16202	0.0306169	0.392715
Cysltr1	X	105617952	105647285	36.7	protein_coding	cysteinyl leukotriene receptor 1 [Source:MGI Symbol;Acc:MGI:1926218]	58861	5.63295	-0.538059	0.456749	-1.17802	0.238789	NA	5.63295	-0.668146	0.46768	-1.42864	0.153108	NA
	13	56851843	56852012	44.12	misc_RNA		NA	0.994722	-0.134894	1.07994	-0.124909	0.900595	NA	0.994722	-0.666357	1.15917	-0.574856	0.565389	NA
Gm14502	X	8696561	8696673	43.36	unprocessed_pseudogene	predicted gene 14502 [Source:MGI Symbol;Acc:MGI:3705819]	NA	2.16291	-0.47211	0.760426	-0.62085	0.534698	NA	2.16291	-0.665354	0.780726	-0.852225	0.394089	NA
Gm39168	8	46752168	46778711	44.83	lncRNA	predicted gene, 39168 [Source:MGI Symbol;Acc:MGI:5622053]	NA	1.07047	0.0733034	0.998821	0.07339	0.941496	NA	1.07047	-0.665343	1.10521	-0.602007	0.54717	NA
Gm48261	13	8332284	8336139	41.65	TEC	predicted gene, 48261 [Source:MGI Symbol;Acc:MGI:6097679]	NA	2.0729	0.0757147	0.77901	0.0971935	0.922573	NA	2.0729	-0.664959	0.847768	-0.784365	0.432826	NA
Gm14696	X	48402196	48434114	38.65	lncRNA	predicted gene 14696 [Source:MGI Symbol;Acc:MGI:3705257]	102638827	6.6454	-0.453043	0.444553	-1.0191	0.308156	NA	6.6454	-0.664764	0.457691	-1.45243	0.146382	NA
Gm34006	10	42737378	42740695	44.09	lncRNA	predicted gene, 34006 [Source:MGI Symbol;Acc:MGI:5593165]	NA	6.98295	0.145895	0.403407	0.361657	0.717608	NA	6.98295	-0.664193	0.439588	-1.51094	0.130803	NA
2600002D14Rik	16	36682812	36683103	35.96	lncRNA	RIKEN cDNA 2600002D14 gene [Source:MGI Symbol;Acc:MGI:1925630]	NA	3.93751	-0.109412	0.649318	-0.168503	0.866188	NA	3.93751	-0.663984	0.683873	-0.970917	0.33159	NA
Slc5a8	10	88721854	88765377	39.62	protein_coding	solute carrier family 5 (iodide transporter), member 8 [Source:MGI Symbol;Acc:MGI:2384916]	216225	3.99272	-0.124866	0.488628	-0.255545	0.798302	NA	3.99272	-0.663123	0.525394	-1.26215	0.206896	NA
Gm3772	13	70170078	70268068	43.1	lncRNA	predicted gene 3772 [Source:MGI Symbol;Acc:MGI:3781946]	100042291	1.12252	-1.00806	1.16056	-0.868603	0.385064	NA	1.12252	-0.662962	1.12083	-0.591492	0.554191	NA
Gm15704	6	145684419	145691999	42.69	lncRNA	predicted gene 15704 [Source:MGI Symbol;Acc:MGI:3783144]	NA	8.05765	-0.0237746	0.344159	-0.0690803	0.944926	NA	8.05765	-0.662333	0.375988	-1.76158	0.0781404	NA
Morc1	16	48251600	48451263	41.38	protein_coding	microrchidia 1 [Source:MGI Symbol;Acc:MGI:1316740]	17450	2.52111	-1.30237	0.713449	-1.82546	0.0679315	NA	2.52111	-0.661779	0.663676	-0.997143	0.318695	NA
Gm29455	1	119256930	119313311	46.46	lncRNA	predicted gene 29455 [Source:MGI Symbol;Acc:MGI:5580161]	NA	5.16653	-0.907524	0.445857	-2.03546	0.0418047	NA	5.16653	-0.661497	0.433685	-1.52529	0.127186	NA
[truncated: 24,323 more rows]
